# Supplementary material for: Functional and transcriptional profiling of non-coding RNAs in yeast reveal context-dependent phenotypes and in trans effects on the protein regulatory network
Source: PLoS Genet. 2021 Jan 25;17(1):e1008761. doi: 10.1371/journal.pgen.1008761 (PMC7886133; doi:10.1371/journal.pgen.1008761)
Supplement: S1 Dataset — Mutant strains are grouped per clusters. (XLSX) [file pgen.1008761.s001.xlsx]

## Sheet: Legends
Supplementary file S1
This file contains the solid fitness data of the 372 mutant strains tested in 23 different conditions.
Sheet A	Cluster summary
Sheet B	Normalized solid fitness data showing mean/ SD per mutant per condition
ncRNAs used for transcriptome experimetns are highlighed in yellow

## Sheet: A
ncRNA	Cluster	ncRNA	Cluster	ncRNA	Cluster	ncRNA	Cluster	ncRNA	Cluster	ncRNA	Cluster	ncRNA	Cluster
CUT083	1	CUT002	2	SNR87	3	CUT008	4	CUT123	5	CUT040	6	CUT001/437	7
CUT103	1	CUT102	2	SUT035	3	CUT320	4	CUT572	5	CUT095	6	CUT015	7
CUT298/771	1	CUT150	2	SUT125	3	CUT332	4	SNR11	5	CUT142	6	CUT084/SUT068	7
SNR10	1	CUT213/690	2	SUT126	3	CUT441	4	SNR36	5	CUT170	6	CUT213	7
SNR33	1	CUT356	2	SUT173	3	CUT458	4	SNR82	5	CUT217	6	CUT244	7
SNR57	1	SNR17A	2	SUT532	3	CUT465	4	SUT099	5	CUT238	6	CUT296	7
SNR58	1	SNR61	2	tF(GAA)P2	3	CUT575	4	SUT129	5	CUT248	6	CUT296/SUT301	7
SUT014	1	SNR61/55/57	2	tG(GCC)G2	3	CUT782	4	SUT171	5	CUT353/SUT758	6	CUT315	7
SUT042	1	SUT083	2	tI(AAU)L1	3	SNR34	4	SUT304/730	5	CUT379	6	CUT424	7
SUT058	1	SUT098	2	tK(CUU)D2	3	SNR46	4	SUT329	5	CUT442	6	CUT436	7
SUT086/CUT102	1	SUT174	2	tQ(UUG)E2	3	SNR56	4	SUT346	5	CUT462	6	CUT461	7
SUT131	1	SUT239/679	2	tV(AAC)M1	3	SNR63	4	SUT430	5	CUT468	6	CUT541/542/SUT503	7
SUT249	1	SUT339	2			SNR67	4	SUT451	5	CUT474	6	CUT645	7
SUT305	1	SUT347	2			SNR72	4	SUT465	5	CUT546	6	SNR13	7
SUT418	1	SUT361	2			SNR72/73/74/75/76/77/78	4	SUT515	5	CUT634	6	SNR161	7
SUT469	1	SUT457	2			SNR73	4	SUT558	5	CUT666	6	SNR17B	7
SUT539	1	SUT493	2			SNR75	4	SUT722	5	CUT672	6	SNR189	7
SUT616	1	SUT526	2			SNR78	4	SUT796	5	CUT764	6	SNR3	7
tA(UGC)A	1	SUT725	2			SNR79	4	SUT798/387	5	SNR50	6	SNR31	7
tD(GUC)I2	1	SUT824	2			SNR80	4	tA(UGC)G	5	SNR51	6	SNR32	7
tG(GCC)P1	1	tA(AGC)F	2			SNR83	4	tD(GUC)G2	5	SNR53/67	6	SNR37	7
tK(CUU)D1	1	tA(AGC)J	2			SNR9	4	tD(GUC)J3	5	SNR55	6	SNR39B	7
tM(CAU)C	1	tD(GUC)G1	2			SUT053/SUT468/CUT494	4	tD(GUC)J4	5	SNR62	6	SNR4	7
tN(GUU)N1	1	tD(GUC)J1	2			SUT004	4	tE(UUC)J	5	SNR64	6	SNR41	7
tS(AGA)B	1	tD(GUC)L2	2			SUT055	4	tF(GAA)N	5	SNR66	6	SNR42	7
tS(AGA)G	1	tF(GAA)M	2			SUT111	4	tF(GAA)P1	5	SNR68	6	SNR47	7
tS(AGA)J	1	tG(GCC)D2	2			SUT234	4	tH(GUG)G1	5	SNR69	6	SNR49	7
tT(AGU)C	1	tP(UGG)L	2			SUT431	4	tI(AAU)G	5	SNR70	6	SNR5	7
tV(UAC)B	1	tS(AGA)M	2			SUT540	4	tK(CUU)E1	5	SNR71	6	SNR51/70/41	7
		tT(AGU)N2	2			SUT733	4	tK(CUU)E2	5	SNR74	6	SNR52	7
		tV(AAC)G3	2			SUT830	4	tT(AGU)N1	5	SNR76	6	SNR85	7
		tV(AAC)M3	2			SUT834	4	tV(CAC)D	5	SNR77	6	SUT001	7
		tV(AAC)O	2			tA(AGC)M1	4			SNR8	6	SUT067	7
						tD(GUC)J2	4			SNR81	6	SUT107	7
						tE(CUC)D	4			SNR84	6	SUT193	7
						tE(UUC)E3	4			SNR86	6	SUT211	7
						tE(UUC)G2	4			SUT010	6	SUT284/712	7
						tE(UUC)I	4			SUT049	6	SUT289/717	7
						tF(GAA)F	4			SUT056	6	SUT362	7
						tH(GUG)G2	4			SUT071/483	6	SUT376	7
						tH(GUG)H	4			SUT274/698	6	SUT385	7
						tI(AAU)P2	4			SUT370	6	SUT388	7
						tK(CUU)G1	4			SUT375	6	SUT420/CUT425	7
						tL(CAA)L	4			SUT398	6	SUT432	7
						tN(GUU)G	4			SUT413	6	SUT473/CUT502	7
						tN(GUU)K	4			SUT414	6	SUT477	7
						tN(GUU)O1	4			SUT417	6	tA(AGC)G	7
						tQ(UUG)L	4			SUT441	6	tF(GAA)D	7
						tR(UCU)M2	4			SUT467	6	tI(AAU)D	7
						tS(AGA)D1	4			SUT471	6	tK(CUU)F	7
						tS(AGA)D3	4			SUT479	6	tK(UUU)G2	7
						tT(AGU)H	4			SUT492	6	tL(CAA)G1	7
						tT(AGU)I1	4			SUT501	6	tL(CAA)G3	7
						tT(AGU)O1	4			SUT518	6	tL(GAG)G	7
						tT(UGU)G2	4			SUT570	6	tL(UAA)K	7
						tW(CCA)G1	4			SUT571	6	tL(UAA)N	7
						tX(XXX)D	4			SUT737/313	6	tP(UGG)N2	7
										SUT764	6	tQ(UUG)D1	7
										SUT770	6	tR(ACG)D	7
										SUT827	6	tR(UCU)G2	7
										SUT842/425	6	tR(UCU)M1	7
										SUT847	6	tT(UGU)G1	7
										tA(AGC)H	6
										tA(AGC)M2	6
										tA(UGC)L	6
										tA(UGC)O	6
										tC(GCA)P1	6
										tD(GUC)I1	6
										tD(GUC)L1	6
										tD(GUC)M	6
										tD(GUC)O	6
										tE(CUC)I	6
										tE(UUC)B	6
										tE(UUC)E1	6
										tE(UUC)E2	6
										tE(UUC)G3	6
										tE(UUC)K	6
										tE(UUC)L	6
										tE(UUC)M	6
										tE(UUC)P	6
										tF(GAA)G	6
										tF(GAA)H1	6
										tF(GAA)H2	6
										tG(GCC)D1	6
										tG(GCC)E	6
										tG(GCC)G1	6
										tG(GCC)J1	6
										tG(GCC)J2	6
										tG(GCC)M	6
										tG(GCC)P2	6
										tH(GUG)E1	6
										tH(GUG)K	6
										tH(GUG)M	6
										tI(AAU)B	6
										tI(AAU)E1	6
										tI(AAU)I2	6
										tI(AAU)L2	6
										tI(AAU)P1	6
										tI(UAU)D	6
										tK(CUU)G2	6
										tK(CUU)I	6
										tK(CUU)J	6
										tK(CUU)M	6
										tK(CUU)P	6
										tK(UUU)D	6
										tK(UUU)L	6
										tK(UUU)P	6
										tL(CAA)D	6
										tL(CAA)K	6
										tL(CAA)M	6
										tL(UAA)B2	6
										tL(UAA)D	6
										tL(UAA)L	6
										tL(UAG)L2	6
										tN(GUU)F	6
										tN(GUU)L	6
										tN(GUU)N2	6
										tP(UGG)O1	6
										tQ(UUG)B	6
										tQ(UUG)D3	6
										tQ(UUG)E1	6
										tQ(UUG)H	6
										tR(ACG)E	6
										tR(ACG)J	6
										tR(ACG)O	6
										tR(UCU)G3	6
										tR(UCU)J1	6
										tR(UCU)J2	6
										tR(UCU)K	6
										tS(AGA)D2	6
										tS(AGA)H	6
										tS(GCU)L	6
										tS(GCU)O	6
										tT(AGU)B	6
										tT(AGU)I2	6
										tT(AGU)O2	6
										tT(UGU)P	6
										tV(AAC)E1	6
										tV(AAC)E2	6
										tV(AAC)G2	6
										tV(AAC)J	6
										tV(AAC)K2	6
										tV(AAC)M2	6
										tW(CCA)G2	6
										tW(CCA)K	6
										tW(CCA)M	6
										WT	6

## Sheet: B
Condition	strain	Cluster	mean	upper	lower
YP+2% Glucose	CUT001/437	Cluster 7	0.914811	1.20993	0.619691
YP+2% Glucose+5% Meth	CUT001/437	Cluster 7	1.01464	1.11835	0.910938
YP+2% Glucose+0.4% TCA	CUT001/437	Cluster 7	1.03938	1.08619	0.992572
YP+2% Galactose	CUT001/437	Cluster 7	1.02587	1.12581	0.925927
YP+7% Ethanol	CUT001/437	Cluster 7	0.964492	1.23482	0.694169
YP+2% Sorbitol	CUT001/437	Cluster 7	0.847341	1.05329	0.64139
YP+3% Ethanol	CUT001/437	Cluster 7	0.978917	1.34277	0.615065
YP+2% Glycerol	CUT001/437	Cluster 7	0.904412	0.958046	0.850778
YP+5% Ethanol	CUT001/437	Cluster 7	0.96864	1.06708	0.8702
YPD @20°C	CUT001/437	Cluster 7	1.03373	1.1883	0.87917
YP+2% Glucose+10% Eth	CUT001/437	Cluster 7	1.08426	1.31785	0.850661
YP+2% Glucose+3.1% L-lactic aci	CUT001/437	Cluster 7	1.02713	1.15405	0.900215
YPD @37°C	CUT001/437	Cluster 7	0.97986	1.21664	0.74308
YP+2% Glucose+5% isopropanol	CUT001/437	Cluster 7	1.03032	1.18947	0.871164
YP+2% Raffinose	CUT001/437	Cluster 7	0.983549	1.11931	0.847789
YP+2% Melezitose	CUT001/437	Cluster 7	0.873887	1.13989	0.607885
YP+2% Sucrose	CUT001/437	Cluster 7	0.986343	1.05076	0.921929
YP+2% Fructose	CUT001/437	Cluster 7	1.06743	1.11607	1.0188
YPD @10°C	CUT001/437	Cluster 7	1.03599	1.32331	0.748671
YP+2% Glucose+0.4% Acetic acid	CUT001/437	Cluster 7	1.09399	1.376	0.811972
YPD+2mM Hydrogen Peroxide	CUT001/437	Cluster 7	0.999274	1.10319	0.89536
YPD+76uM Menadione	CUT001/437	Cluster 7	0.997799	1.05628	0.939316
YPD+0.8mM Diamide	CUT001/437	Cluster 7	1.00039	1.09844	0.902342
YP+2% Glucose	CUT002	Cluster 2	0.639879	1.47557	-0.195809
YP+2% Glucose+5% Meth	CUT002	Cluster 2	0.574745	1.51032	-0.360831
YP+2% Glucose+0.4% TCA	CUT002	Cluster 2	0.863116	1.48265	0.243581
YP+2% Galactose	CUT002	Cluster 2	0.8328	1.48248	0.183119
YP+7% Ethanol	CUT002	Cluster 2	NA	NA	NA
YP+2% Sorbitol	CUT002	Cluster 2	1.01981	2.25384	-0.214216
YP+3% Ethanol	CUT002	Cluster 2	0.482374	1.54022	-0.575473
YP+2% Glycerol	CUT002	Cluster 2	0.478084	1.50134	-0.545168
YP+5% Ethanol	CUT002	Cluster 2	0.488233	1.54229	-0.56582
YPD @20°C	CUT002	Cluster 2	0.45292	1.44771	-0.541867
YP+2% Glucose+10% Eth	CUT002	Cluster 2	0.658623	1.51106	-0.193817
YP+2% Glucose+3.1% L-lactic aci	CUT002	Cluster 2	0.89541	1.40456	0.386264
YPD @37°C	CUT002	Cluster 2	0.44085	1.40775	-0.526047
YP+2% Glucose+5% isopropanol	CUT002	Cluster 2	0.587086	1.54093	-0.366754
YP+2% Raffinose	CUT002	Cluster 2	0.896978	1.85387	-0.0599101
YP+2% Melezitose	CUT002	Cluster 2	1.02073	2.21851	-0.177048
YP+2% Sucrose	CUT002	Cluster 2	0.995094	1.64644	0.343751
YP+2% Fructose	CUT002	Cluster 2	0.671893	1.48314	-0.139349
YPD @10°C	CUT002	Cluster 2	0.511979	1.34028	-0.316319
YP+2% Glucose+0.4% Acetic acid	CUT002	Cluster 2	0.873794	1.21308	0.534509
YPD+2mM Hydrogen Peroxide	CUT002	Cluster 2	0.617615	1.44032	-0.20509
YPD+76uM Menadione	CUT002	Cluster 2	0.563203	1.40275	-0.276349
YPD+0.8mM Diamide	CUT002	Cluster 2	0.596686	1.44133	-0.247962
YP+2% Glucose	CUT008	Cluster 4	0.980662	1.06934	0.891983
YP+2% Glucose+5% Meth	CUT008	Cluster 4	1.02819	1.0876	0.968776
YP+2% Glucose+0.4% TCA	CUT008	Cluster 4	0.770029	1.72614	-0.186082
YP+2% Galactose	CUT008	Cluster 4	0.991628	1.0197	0.963558
YP+7% Ethanol	CUT008	Cluster 4	0.763019	1.5248	0.00123273
YP+2% Sorbitol	CUT008	Cluster 4	0.848121	1.18137	0.514875
YP+3% Ethanol	CUT008	Cluster 4	0.921503	1.13037	0.71264
YP+2% Glycerol	CUT008	Cluster 4	0.902162	0.960549	0.843776
YP+5% Ethanol	CUT008	Cluster 4	0.981734	1.36055	0.602919
YPD @20°C	CUT008	Cluster 4	1.02501	1.19461	0.855418
YP+2% Glucose+10% Eth	CUT008	Cluster 4	0.87277	1.73167	0.0138731
YP+2% Glucose+3.1% L-lactic aci	CUT008	Cluster 4	0.972037	1.04216	0.901915
YPD @37°C	CUT008	Cluster 4	0.929099	1.04828	0.809922
YP+2% Glucose+5% isopropanol	CUT008	Cluster 4	1.00532	1.08638	0.924257
YP+2% Raffinose	CUT008	Cluster 4	0.955345	1.04439	0.8663
YP+2% Melezitose	CUT008	Cluster 4	0.825827	1.07428	0.577369
YP+2% Sucrose	CUT008	Cluster 4	0.997161	1.05141	0.942915
YP+2% Fructose	CUT008	Cluster 4	1.04219	1.10866	0.975725
YPD @10°C	CUT008	Cluster 4	0.988823	1.30069	0.67696
YP+2% Glucose+0.4% Acetic acid	CUT008	Cluster 4	1.04674	1.19633	0.897155
YPD+2mM Hydrogen Peroxide	CUT008	Cluster 4	1.04055	1.06351	1.01758
YPD+76uM Menadione	CUT008	Cluster 4	1.03839	1.13232	0.944462
YPD+0.8mM Diamide	CUT008	Cluster 4	1.04674	1.2028	0.890668
YP+2% Glucose	CUT015	Cluster 7	0.923526	1.11326	0.733793
YP+2% Glucose+5% Meth	CUT015	Cluster 7	1.03524	1.16252	0.907967
YP+2% Glucose+0.4% TCA	CUT015	Cluster 7	1.37512	2.19074	0.559504
YP+2% Galactose	CUT015	Cluster 7	1.04812	1.38475	0.711498
YP+7% Ethanol	CUT015	Cluster 7	0.800029	1.60145	-0.0013934
YP+2% Sorbitol	CUT015	Cluster 7	0.839851	1.0413	0.638399
YP+3% Ethanol	CUT015	Cluster 7	0.754529	1.49983	0.00922545
YP+2% Glycerol	CUT015	Cluster 7	0.915356	0.939723	0.890989
YP+5% Ethanol	CUT015	Cluster 7	0.793193	1.58832	-0.00193773
YPD @20°C	CUT015	Cluster 7	1.01602	1.14443	0.887612
YP+2% Glucose+10% Eth	CUT015	Cluster 7	1.07458	1.24525	0.903902
YP+2% Glucose+3.1% L-lactic aci	CUT015	Cluster 7	1.05462	1.20001	0.909236
YPD @37°C	CUT015	Cluster 7	0.998504	1.14889	0.848117
YP+2% Glucose+5% isopropanol	CUT015	Cluster 7	0.979645	1.12675	0.832542
YP+2% Raffinose	CUT015	Cluster 7	0.952126	1.02153	0.882724
YP+2% Melezitose	CUT015	Cluster 7	0.811865	1.01802	0.605712
YP+2% Sucrose	CUT015	Cluster 7	0.988489	1.04936	0.927615
YP+2% Fructose	CUT015	Cluster 7	1.03226	1.07544	0.98907
YPD @10°C	CUT015	Cluster 7	1.13548	1.58418	0.686769
YP+2% Glucose+0.4% Acetic acid	CUT015	Cluster 7	1.03215	1.28525	0.779044
YPD+2mM Hydrogen Peroxide	CUT015	Cluster 7	0.955122	1.01941	0.890838
YPD+76uM Menadione	CUT015	Cluster 7	0.99024	1.03351	0.946965
YPD+0.8mM Diamide	CUT015	Cluster 7	0.996716	1.04639	0.94704
YP+2% Glucose	CUT040	Cluster 6	0.99473	1.0665	0.922964
YP+2% Glucose+5% Meth	CUT040	Cluster 6	1.05745	1.13475	0.980162
YP+2% Glucose+0.4% TCA	CUT040	Cluster 6	0.911929	1.36095	0.462907
YP+2% Galactose	CUT040	Cluster 6	1.05893	1.39138	0.726469
YP+7% Ethanol	CUT040	Cluster 6	0.932098	1.08888	0.775313
YP+2% Sorbitol	CUT040	Cluster 6	0.878398	1.07932	0.677472
YP+3% Ethanol	CUT040	Cluster 6	0.936386	1.12306	0.749712
YP+2% Glycerol	CUT040	Cluster 6	0.96303	1.00643	0.919627
YP+5% Ethanol	CUT040	Cluster 6	0.969682	1.26285	0.676508
YPD @20°C	CUT040	Cluster 6	0.99954	1.11155	0.887527
YP+2% Glucose+10% Eth	CUT040	Cluster 6	1.11161	1.92735	0.295875
YP+2% Glucose+3.1% L-lactic aci	CUT040	Cluster 6	1.04987	1.29599	0.803747
YPD @37°C	CUT040	Cluster 6	0.990701	1.19209	0.789316
YP+2% Glucose+5% isopropanol	CUT040	Cluster 6	1.06064	1.26425	0.85703
YP+2% Raffinose	CUT040	Cluster 6	0.941683	0.998273	0.885094
YP+2% Melezitose	CUT040	Cluster 6	0.836236	0.995915	0.676556
YP+2% Sucrose	CUT040	Cluster 6	0.991194	1.07264	0.909745
YP+2% Fructose	CUT040	Cluster 6	1.06985	1.10761	1.03208
YPD @10°C	CUT040	Cluster 6	0.995308	1.19492	0.795692
YP+2% Glucose+0.4% Acetic acid	CUT040	Cluster 6	1.0665	1.23051	0.90248
YPD+2mM Hydrogen Peroxide	CUT040	Cluster 6	1.01185	1.06369	0.960016
YPD+76uM Menadione	CUT040	Cluster 6	1.02364	1.1139	0.93337
YPD+0.8mM Diamide	CUT040	Cluster 6	1.00271	1.06379	0.941638
YP+2% Glucose	CUT083	Cluster 1	0.89497	1.29331	0.496634
YP+2% Glucose+5% Meth	CUT083	Cluster 1	0.861525	2.04855	-0.325496
YP+2% Glucose+0.4% TCA	CUT083	Cluster 1	0.640488	1.25838	0.0225945
YP+2% Galactose	CUT083	Cluster 1	0.805858	1.41064	0.201077
YP+7% Ethanol	CUT083	Cluster 1	0.705138	1.56849	-0.158217
YP+2% Sorbitol	CUT083	Cluster 1	0.790949	1.42296	0.158939
YP+3% Ethanol	CUT083	Cluster 1	1.0561	1.57315	0.539057
YP+2% Glycerol	CUT083	Cluster 1	0.941804	1.2216	0.662012
YP+5% Ethanol	CUT083	Cluster 1	0.751538	1.52675	-0.0236764
YPD @20°C	CUT083	Cluster 1	0.679867	1.47035	-0.110618
YP+2% Glucose+10% Eth	CUT083	Cluster 1	0.659954	1.69391	-0.374005
YP+2% Glucose+3.1% L-lactic aci	CUT083	Cluster 1	0.854086	1.49603	0.212146
YPD @37°C	CUT083	Cluster 1	0.656179	1.47268	-0.16032
YP+2% Glucose+5% isopropanol	CUT083	Cluster 1	0.877816	1.26126	0.494372
YP+2% Raffinose	CUT083	Cluster 1	0.872326	1.16931	0.575347
YP+2% Melezitose	CUT083	Cluster 1	0.832725	1.24891	0.416542
YP+2% Sucrose	CUT083	Cluster 1	0.79858	1.27124	0.325917
YP+2% Fructose	CUT083	Cluster 1	0.896802	1.51599	0.277612
YPD @10°C	CUT083	Cluster 1	0.770258	1.5604	-0.0198887
YP+2% Glucose+0.4% Acetic acid	CUT083	Cluster 1	0.905323	1.75339	0.0572553
YPD+2mM Hydrogen Peroxide	CUT083	Cluster 1	0.914582	1.06764	0.761527
YPD+76uM Menadione	CUT083	Cluster 1	0.847843	1.8022	-0.106511
YPD+0.8mM Diamide	CUT083	Cluster 1	0.987065	1.04033	0.9338
YP+2% Glucose	CUT084/SUT068	Cluster 7	0.886861	1.17392	0.599805
YP+2% Glucose+5% Meth	CUT084/SUT068	Cluster 7	1.01789	1.18629	0.849486
YP+2% Glucose+0.4% TCA	CUT084/SUT068	Cluster 7	0.977768	1.02101	0.93452
YP+2% Galactose	CUT084/SUT068	Cluster 7	1.03586	1.13752	0.934208
YP+7% Ethanol	CUT084/SUT068	Cluster 7	0.966502	1.17008	0.762929
YP+2% Sorbitol	CUT084/SUT068	Cluster 7	0.780471	1.09384	0.467101
YP+3% Ethanol	CUT084/SUT068	Cluster 7	0.856922	1.15512	0.558724
YP+2% Glycerol	CUT084/SUT068	Cluster 7	0.886392	1.04694	0.725848
YP+5% Ethanol	CUT084/SUT068	Cluster 7	0.986597	1.26528	0.707909
YPD @20°C	CUT084/SUT068	Cluster 7	0.975586	1.11415	0.837021
YP+2% Glucose+10% Eth	CUT084/SUT068	Cluster 7	1.09026	1.31869	0.861837
YP+2% Glucose+3.1% L-lactic aci	CUT084/SUT068	Cluster 7	1.05837	1.15036	0.966386
YPD @37°C	CUT084/SUT068	Cluster 7	0.868372	1.15815	0.578591
YP+2% Glucose+5% isopropanol	CUT084/SUT068	Cluster 7	1.00936	1.1415	0.877227
YP+2% Raffinose	CUT084/SUT068	Cluster 7	0.955033	1.06903	0.841036
YP+2% Melezitose	CUT084/SUT068	Cluster 7	0.817023	0.971172	0.662874
YP+2% Sucrose	CUT084/SUT068	Cluster 7	0.958417	1.01152	0.905312
YP+2% Fructose	CUT084/SUT068	Cluster 7	1.03557	1.09229	0.978845
YPD @10°C	CUT084/SUT068	Cluster 7	0.998702	1.22757	0.769831
YP+2% Glucose+0.4% Acetic acid	CUT084/SUT068	Cluster 7	1.06803	1.18477	0.951282
YPD+2mM Hydrogen Peroxide	CUT084/SUT068	Cluster 7	1.01516	1.06004	0.970285
YPD+76uM Menadione	CUT084/SUT068	Cluster 7	0.968982	1.0789	0.85906
YPD+0.8mM Diamide	CUT084/SUT068	Cluster 7	1.00699	1.10339	0.910578
YP+2% Glucose	CUT095	Cluster 6	0.908213	1.22806	0.588362
YP+2% Glucose+5% Meth	CUT095	Cluster 6	0.992962	1.10875	0.877177
YP+2% Glucose+0.4% TCA	CUT095	Cluster 6	0.992171	1.0823	0.902037
YP+2% Galactose	CUT095	Cluster 6	0.967133	1.10733	0.826938
YP+7% Ethanol	CUT095	Cluster 6	0.862136	1.00937	0.714903
YP+2% Sorbitol	CUT095	Cluster 6	0.997174	1.15617	0.83818
YP+3% Ethanol	CUT095	Cluster 6	0.975079	1.14411	0.806046
YP+2% Glycerol	CUT095	Cluster 6	0.932787	0.996878	0.868695
YP+5% Ethanol	CUT095	Cluster 6	1.00051	1.15143	0.84959
YPD @20°C	CUT095	Cluster 6	0.974699	1.032	0.917394
YP+2% Glucose+10% Eth	CUT095	Cluster 6	0.954801	1.16141	0.748197
YP+2% Glucose+3.1% L-lactic aci	CUT095	Cluster 6	0.938836	1.08796	0.789708
YPD @37°C	CUT095	Cluster 6	0.949784	1.08201	0.81756
YP+2% Glucose+5% isopropanol	CUT095	Cluster 6	0.971428	1.02565	0.917206
YP+2% Raffinose	CUT095	Cluster 6	0.983847	1.10889	0.858805
YP+2% Melezitose	CUT095	Cluster 6	0.993899	1.18439	0.803411
YP+2% Sucrose	CUT095	Cluster 6	0.990555	1.00678	0.974333
YP+2% Fructose	CUT095	Cluster 6	1.06894	1.13063	1.00725
YPD @10°C	CUT095	Cluster 6	0.985721	1.12306	0.848383
YP+2% Glucose+0.4% Acetic acid	CUT095	Cluster 6	1.01766	1.13311	0.902202
YPD+2mM Hydrogen Peroxide	CUT095	Cluster 6	0.98049	1.00912	0.951862
YPD+76uM Menadione	CUT095	Cluster 6	0.98062	1.02155	0.939693
YPD+0.8mM Diamide	CUT095	Cluster 6	0.986938	1.03632	0.937557
YP+2% Glucose	CUT102	Cluster 2	0.776497	1.30615	0.246846
YP+2% Glucose+5% Meth	CUT102	Cluster 2	0.793262	1.20512	0.381405
YP+2% Glucose+0.4% TCA	CUT102	Cluster 2	0.801939	1.15997	0.443911
YP+2% Galactose	CUT102	Cluster 2	0.594374	1.23702	-0.0482739
YP+7% Ethanol	CUT102	Cluster 2	0.420126	1.32806	-0.487807
YP+2% Sorbitol	CUT102	Cluster 2	0.517981	1.37617	-0.340211
YP+3% Ethanol	CUT102	Cluster 2	0.517242	1.23443	-0.199947
YP+2% Glycerol	CUT102	Cluster 2	0.581274	1.08351	0.079033
YP+5% Ethanol	CUT102	Cluster 2	0.551789	1.53549	-0.431912
YPD @20°C	CUT102	Cluster 2	0.650957	1.30336	-0.00144954
YP+2% Glucose+10% Eth	CUT102	Cluster 2	0.796274	1.41002	0.182533
YP+2% Glucose+3.1% L-lactic aci	CUT102	Cluster 2	0.659827	0.97065	0.349004
YPD @37°C	CUT102	Cluster 2	0.718361	1.02602	0.410703
YP+2% Glucose+5% isopropanol	CUT102	Cluster 2	0.762674	1.26551	0.259836
YP+2% Raffinose	CUT102	Cluster 2	0.713202	1.18312	0.243283
YP+2% Melezitose	CUT102	Cluster 2	0.612194	1.07686	0.147531
YP+2% Sucrose	CUT102	Cluster 2	0.690875	1.21333	0.168422
YP+2% Fructose	CUT102	Cluster 2	0.676507	0.969936	0.383078
YPD @10°C	CUT102	Cluster 2	0.649549	1.5588	-0.259702
YP+2% Glucose+0.4% Acetic acid	CUT102	Cluster 2	0.680066	1.31786	0.0422686
YPD+2mM Hydrogen Peroxide	CUT102	Cluster 2	0.64023	1.29386	-0.0133943
YPD+76uM Menadione	CUT102	Cluster 2	0.749328	1.24524	0.253419
YPD+0.8mM Diamide	CUT102	Cluster 2	0.70977	1.22878	0.190756
YP+2% Glucose	CUT103	Cluster 1	0.840607	1.21015	0.471068
YP+2% Glucose+5% Meth	CUT103	Cluster 1	0.94276	1.22309	0.662428
YP+2% Glucose+0.4% TCA	CUT103	Cluster 1	0.663564	1.70957	-0.382443
YP+2% Galactose	CUT103	Cluster 1	0.779623	1.27289	0.28636
YP+7% Ethanol	CUT103	Cluster 1	0.682953	1.25345	0.112458
YP+2% Sorbitol	CUT103	Cluster 1	0.896073	1.42473	0.367416
YP+3% Ethanol	CUT103	Cluster 1	0.769869	1.23898	0.300753
YP+2% Glycerol	CUT103	Cluster 1	NA	NA	NA
YP+5% Ethanol	CUT103	Cluster 1	0.714506	1.28173	0.147282
YPD @20°C	CUT103	Cluster 1	0.802035	1.16046	0.44361
YP+2% Glucose+10% Eth	CUT103	Cluster 1	0.989501	1.48422	0.494784
YP+2% Glucose+3.1% L-lactic aci	CUT103	Cluster 1	0.651301	1.66085	-0.358244
YPD @37°C	CUT103	Cluster 1	0.960975	1.15829	0.763658
YP+2% Glucose+5% isopropanol	CUT103	Cluster 1	0.926948	1.07386	0.780041
YP+2% Raffinose	CUT103	Cluster 1	0.794241	1.166	0.422479
YP+2% Melezitose	CUT103	Cluster 1	0.776521	1.31138	0.241662
YP+2% Sucrose	CUT103	Cluster 1	0.837445	1.17916	0.495728
YP+2% Fructose	CUT103	Cluster 1	0.947558	1.22101	0.674109
YPD @10°C	CUT103	Cluster 1	0.817316	1.2046	0.430035
YP+2% Glucose+0.4% Acetic acid	CUT103	Cluster 1	0.659463	1.68619	-0.367268
YPD+2mM Hydrogen Peroxide	CUT103	Cluster 1	0.891417	1.11533	0.6675
YPD+76uM Menadione	CUT103	Cluster 1	0.873395	1.18476	0.562028
YPD+0.8mM Diamide	CUT103	Cluster 1	0.88927	1.16218	0.616359
YP+2% Glucose	CUT123	Cluster 5	0.931637	1.30213	0.561143
YP+2% Glucose+5% Meth	CUT123	Cluster 5	1.03213	1.14824	0.916016
YP+2% Glucose+0.4% TCA	CUT123	Cluster 5	1.02534	1.13684	0.91383
YP+2% Galactose	CUT123	Cluster 5	1.03348	1.24138	0.825594
YP+7% Ethanol	CUT123	Cluster 5	1.13493	1.64148	0.62838
YP+2% Sorbitol	CUT123	Cluster 5	1.04443	1.1286	0.960261
YP+3% Ethanol	CUT123	Cluster 5	1.00038	1.17079	0.829973
YP+2% Glycerol	CUT123	Cluster 5	0.94628	1.015	0.877563
YP+5% Ethanol	CUT123	Cluster 5	1.04885	1.31606	0.781653
YPD @20°C	CUT123	Cluster 5	0.963931	1.0354	0.892458
YP+2% Glucose+10% Eth	CUT123	Cluster 5	1.03726	1.08084	0.993688
YP+2% Glucose+3.1% L-lactic aci	CUT123	Cluster 5	1.02818	1.0741	0.982259
YPD @37°C	CUT123	Cluster 5	0.961436	1.04961	0.873262
YP+2% Glucose+5% isopropanol	CUT123	Cluster 5	1.04521	1.2012	0.889216
YP+2% Raffinose	CUT123	Cluster 5	1.17034	1.86509	0.475585
YP+2% Melezitose	CUT123	Cluster 5	1.24486	2.16669	0.323028
YP+2% Sucrose	CUT123	Cluster 5	1.07739	1.32273	0.83206
YP+2% Fructose	CUT123	Cluster 5	1.09858	1.16382	1.03333
YPD @10°C	CUT123	Cluster 5	1.04189	1.20061	0.883177
YP+2% Glucose+0.4% Acetic acid	CUT123	Cluster 5	1.00326	1.02914	0.977378
YPD+2mM Hydrogen Peroxide	CUT123	Cluster 5	1.02851	1.12714	0.92987
YPD+76uM Menadione	CUT123	Cluster 5	1.03714	1.10031	0.973971
YPD+0.8mM Diamide	CUT123	Cluster 5	1.03279	1.0984	0.967177
YP+2% Glucose	CUT142	Cluster 6	0.934713	1.30009	0.569337
YP+2% Glucose+5% Meth	CUT142	Cluster 6	1.02828	1.13111	0.925441
YP+2% Glucose+0.4% TCA	CUT142	Cluster 6	1.03614	1.11509	0.957193
YP+2% Galactose	CUT142	Cluster 6	1.07013	1.24807	0.892179
YP+7% Ethanol	CUT142	Cluster 6	0.97942	1.18191	0.776927
YP+2% Sorbitol	CUT142	Cluster 6	0.904843	1.11874	0.690948
YP+3% Ethanol	CUT142	Cluster 6	0.976436	1.09214	0.860736
YP+2% Glycerol	CUT142	Cluster 6	0.977019	1.19301	0.761027
YP+5% Ethanol	CUT142	Cluster 6	1.0149	1.1455	0.884297
YPD @20°C	CUT142	Cluster 6	1.0223	1.16756	0.877038
YP+2% Glucose+10% Eth	CUT142	Cluster 6	0.998389	1.41957	0.57721
YP+2% Glucose+3.1% L-lactic aci	CUT142	Cluster 6	1.09241	1.20031	0.984515
YPD @37°C	CUT142	Cluster 6	0.94277	1.02362	0.861915
YP+2% Glucose+5% isopropanol	CUT142	Cluster 6	1.02647	1.11498	0.937959
YP+2% Raffinose	CUT142	Cluster 6	0.991781	1.10702	0.876539
YP+2% Melezitose	CUT142	Cluster 6	0.932095	1.14782	0.716369
YP+2% Sucrose	CUT142	Cluster 6	1.01788	1.11351	0.92224
YP+2% Fructose	CUT142	Cluster 6	1.0471	1.10971	0.984489
YPD @10°C	CUT142	Cluster 6	1.0852	1.30929	0.861102
YP+2% Glucose+0.4% Acetic acid	CUT142	Cluster 6	1.04614	1.19997	0.89232
YPD+2mM Hydrogen Peroxide	CUT142	Cluster 6	1.02445	1.09194	0.956954
YPD+76uM Menadione	CUT142	Cluster 6	1.05094	1.21464	0.887237
YPD+0.8mM Diamide	CUT142	Cluster 6	1.03452	1.09671	0.972329
YP+2% Glucose	CUT150	Cluster 2	0.732521	1.12612	0.338919
YP+2% Glucose+5% Meth	CUT150	Cluster 2	0.831137	1.367	0.295271
YP+2% Glucose+0.4% TCA	CUT150	Cluster 2	0.727492	0.951931	0.503052
YP+2% Galactose	CUT150	Cluster 2	0.841981	1.1487	0.535261
YP+7% Ethanol	CUT150	Cluster 2	0.655569	1.55989	-0.24875
YP+2% Sorbitol	CUT150	Cluster 2	0.595026	1.43176	-0.241712
YP+3% Ethanol	CUT150	Cluster 2	0.502745	1.6043	-0.598813
YP+2% Glycerol	CUT150	Cluster 2	0.520524	1.62511	-0.584059
YP+5% Ethanol	CUT150	Cluster 2	0.480135	1.51855	-0.558282
YPD @20°C	CUT150	Cluster 2	0.756579	1.74252	-0.229363
YP+2% Glucose+10% Eth	CUT150	Cluster 2	0.693427	1.47269	-0.0858317
YP+2% Glucose+3.1% L-lactic aci	CUT150	Cluster 2	0.728551	0.82176	0.635343
YPD @37°C	CUT150	Cluster 2	0.641924	1.35255	-0.0686995
YP+2% Glucose+5% isopropanol	CUT150	Cluster 2	0.74427	1.6395	-0.150957
YP+2% Raffinose	CUT150	Cluster 2	0.810267	1.35555	0.26498
YP+2% Melezitose	CUT150	Cluster 2	0.582906	1.32912	-0.163307
YP+2% Sucrose	CUT150	Cluster 2	0.850876	1.15441	0.547338
YP+2% Fructose	CUT150	Cluster 2	0.800842	1.22873	0.372952
YPD @10°C	CUT150	Cluster 2	0.906429	1.5297	0.283156
YP+2% Glucose+0.4% Acetic acid	CUT150	Cluster 2	0.816703	0.952129	0.681277
YPD+2mM Hydrogen Peroxide	CUT150	Cluster 2	0.783658	1.01957	0.547745
YPD+76uM Menadione	CUT150	Cluster 2	0.710751	1.01763	0.403872
YPD+0.8mM Diamide	CUT150	Cluster 2	0.764742	1.01638	0.513101
YP+2% Glucose	CUT170	Cluster 6	0.979026	1.03129	0.926763
YP+2% Glucose+5% Meth	CUT170	Cluster 6	0.985677	1.11678	0.85457
YP+2% Glucose+0.4% TCA	CUT170	Cluster 6	0.987411	1.0342	0.940624
YP+2% Galactose	CUT170	Cluster 6	1.04009	1.15363	0.926548
YP+7% Ethanol	CUT170	Cluster 6	0.780092	1.54854	0.0116481
YP+2% Sorbitol	CUT170	Cluster 6	0.925628	1.02031	0.830948
YP+3% Ethanol	CUT170	Cluster 6	1.01082	1.23386	0.787778
YP+2% Glycerol	CUT170	Cluster 6	0.919301	1.0042	0.834406
YP+5% Ethanol	CUT170	Cluster 6	1.01748	1.14143	0.893528
YPD @20°C	CUT170	Cluster 6	0.963038	1.02093	0.905147
YP+2% Glucose+10% Eth	CUT170	Cluster 6	0.963992	1.16803	0.759955
YP+2% Glucose+3.1% L-lactic aci	CUT170	Cluster 6	1.02386	1.04565	1.00208
YPD @37°C	CUT170	Cluster 6	0.983106	1.07704	0.88917
YP+2% Glucose+5% isopropanol	CUT170	Cluster 6	0.975025	1.08146	0.868591
YP+2% Raffinose	CUT170	Cluster 6	0.971549	1.06389	0.879205
YP+2% Melezitose	CUT170	Cluster 6	0.950357	1.07036	0.830359
YP+2% Sucrose	CUT170	Cluster 6	0.960969	1.00157	0.920364
YP+2% Fructose	CUT170	Cluster 6	1.02252	1.05853	0.986503
YPD @10°C	CUT170	Cluster 6	1.00937	1.10515	0.913588
YP+2% Glucose+0.4% Acetic acid	CUT170	Cluster 6	1.02156	1.1671	0.876017
YPD+2mM Hydrogen Peroxide	CUT170	Cluster 6	1.00492	1.06232	0.947524
YPD+76uM Menadione	CUT170	Cluster 6	0.998244	1.04034	0.95615
YPD+0.8mM Diamide	CUT170	Cluster 6	0.988636	1.06792	0.909351
YP+2% Glucose	CUT213	Cluster 7	0.921554	1.01456	0.828543
YP+2% Glucose+5% Meth	CUT213	Cluster 7	1.07311	1.26312	0.883088
YP+2% Glucose+0.4% TCA	CUT213	Cluster 7	1.20029	1.72367	0.676898
YP+2% Galactose	CUT213	Cluster 7	1.00773	1.22009	0.795373
YP+7% Ethanol	CUT213	Cluster 7	0.973549	1.08535	0.86175
YP+2% Sorbitol	CUT213	Cluster 7	1.01136	1.14313	0.879582
YP+3% Ethanol	CUT213	Cluster 7	0.891911	1.78637	-0.00254626
YP+2% Glycerol	CUT213	Cluster 7	0.966539	1.08058	0.852497
YP+5% Ethanol	CUT213	Cluster 7	0.833303	1.65841	0.00819409
YPD @20°C	CUT213	Cluster 7	0.980474	1.06614	0.894808
YP+2% Glucose+10% Eth	CUT213	Cluster 7	0.868646	1.35528	0.382013
YP+2% Glucose+3.1% L-lactic aci	CUT213	Cluster 7	0.940106	1.04433	0.83588
YPD @37°C	CUT213	Cluster 7	0.893429	0.974079	0.812778
YP+2% Glucose+5% isopropanol	CUT213	Cluster 7	1.03345	1.21411	0.852784
YP+2% Raffinose	CUT213	Cluster 7	0.911345	1.13112	0.691574
YP+2% Melezitose	CUT213	Cluster 7	0.932593	1.00545	0.85973
YP+2% Sucrose	CUT213	Cluster 7	0.890949	1.03575	0.746147
YP+2% Fructose	CUT213	Cluster 7	1.11414	1.37038	0.857905
YPD @10°C	CUT213	Cluster 7	1.00964	1.48767	0.531616
YP+2% Glucose+0.4% Acetic acid	CUT213	Cluster 7	1.10924	1.33248	0.886014
YPD+2mM Hydrogen Peroxide	CUT213	Cluster 7	0.505296	1.50671	-0.49612
YPD+76uM Menadione	CUT213	Cluster 7	0.976498	1.12665	0.82635
YPD+0.8mM Diamide	CUT213	Cluster 7	1.01506	1.07469	0.955424
YP+2% Glucose	CUT213/690	Cluster 2	0.795957	1.19672	0.395192
YP+2% Glucose+5% Meth	CUT213/690	Cluster 2	0.819628	1.17968	0.459578
YP+2% Glucose+0.4% TCA	CUT213/690	Cluster 2	0.840119	1.38072	0.299521
YP+2% Galactose	CUT213/690	Cluster 2	0.689334	1.40241	-0.0237399
YP+7% Ethanol	CUT213/690	Cluster 2	0.502817	1.61855	-0.612916
YP+2% Sorbitol	CUT213/690	Cluster 2	0.465364	1.48562	-0.554894
YP+3% Ethanol	CUT213/690	Cluster 2	0.461105	1.47173	-0.549522
YP+2% Glycerol	CUT213/690	Cluster 2	0.481275	1.4982	-0.535652
YP+5% Ethanol	CUT213/690	Cluster 2	0.502509	1.58213	-0.577109
YPD @20°C	CUT213/690	Cluster 2	0.733566	1.28813	0.179001
YP+2% Glucose+10% Eth	CUT213/690	Cluster 2	0.830989	1.33467	0.32731
YP+2% Glucose+3.1% L-lactic aci	CUT213/690	Cluster 2	0.794644	1.2267	0.36259
YPD @37°C	CUT213/690	Cluster 2	0.780774	1.09045	0.471095
YP+2% Glucose+5% isopropanol	CUT213/690	Cluster 2	0.783959	1.18498	0.382934
YP+2% Raffinose	CUT213/690	Cluster 2	0.653047	1.3191	-0.0130037
YP+2% Melezitose	CUT213/690	Cluster 2	0.444182	1.39769	-0.50933
YP+2% Sucrose	CUT213/690	Cluster 2	0.841354	1.2354	0.447304
YP+2% Fructose	CUT213/690	Cluster 2	0.865406	1.23744	0.493368
YPD @10°C	CUT213/690	Cluster 2	0.808198	1.20931	0.407085
YP+2% Glucose+0.4% Acetic acid	CUT213/690	Cluster 2	0.761526	1.35341	0.169644
YPD+2mM Hydrogen Peroxide	CUT213/690	Cluster 2	0.856444	1.30371	0.409178
YPD+76uM Menadione	CUT213/690	Cluster 2	0.81171	1.24866	0.374758
YPD+0.8mM Diamide	CUT213/690	Cluster 2	0.820939	1.17116	0.47072
YP+2% Glucose	CUT217	Cluster 6	0.975531	1.03571	0.915348
YP+2% Glucose+5% Meth	CUT217	Cluster 6	1.00935	1.09921	0.919493
YP+2% Glucose+0.4% TCA	CUT217	Cluster 6	0.996858	1.19828	0.795437
YP+2% Galactose	CUT217	Cluster 6	1.06863	1.3193	0.817966
YP+7% Ethanol	CUT217	Cluster 6	0.963502	1.13423	0.792772
YP+2% Sorbitol	CUT217	Cluster 6	0.984012	1.16632	0.801707
YP+3% Ethanol	CUT217	Cluster 6	0.975651	1.14804	0.803266
YP+2% Glycerol	CUT217	Cluster 6	0.963179	1.03147	0.894887
YP+5% Ethanol	CUT217	Cluster 6	1.00377	1.18888	0.818648
YPD @20°C	CUT217	Cluster 6	0.969732	0.988086	0.951379
YP+2% Glucose+10% Eth	CUT217	Cluster 6	1.15347	1.34533	0.961612
YP+2% Glucose+3.1% L-lactic aci	CUT217	Cluster 6	1.03147	1.17504	0.887905
YPD @37°C	CUT217	Cluster 6	0.993202	1.1163	0.870107
YP+2% Glucose+5% isopropanol	CUT217	Cluster 6	1.02845	1.20021	0.856696
YP+2% Raffinose	CUT217	Cluster 6	1.05175	1.27689	0.826606
YP+2% Melezitose	CUT217	Cluster 6	0.995748	1.12083	0.870669
YP+2% Sucrose	CUT217	Cluster 6	1.02947	1.16516	0.893786
YP+2% Fructose	CUT217	Cluster 6	1.04716	1.25831	0.836002
YPD @10°C	CUT217	Cluster 6	0.973784	1.07728	0.870285
YP+2% Glucose+0.4% Acetic acid	CUT217	Cluster 6	1.02818	1.15363	0.902719
YPD+2mM Hydrogen Peroxide	CUT217	Cluster 6	0.994455	1.15505	0.833861
YPD+76uM Menadione	CUT217	Cluster 6	1.038	1.19895	0.877043
YPD+0.8mM Diamide	CUT217	Cluster 6	1.01377	1.12973	0.897806
YP+2% Glucose	CUT238	Cluster 6	0.975893	1.0078	0.943989
YP+2% Glucose+5% Meth	CUT238	Cluster 6	1.10525	1.39413	0.816361
YP+2% Glucose+0.4% TCA	CUT238	Cluster 6	0.861744	1.37978	0.343709
YP+2% Galactose	CUT238	Cluster 6	1.11158	1.37782	0.845332
YP+7% Ethanol	CUT238	Cluster 6	0.958638	1.12752	0.789753
YP+2% Sorbitol	CUT238	Cluster 6	0.920864	1.04943	0.792296
YP+3% Ethanol	CUT238	Cluster 6	0.938073	1.08259	0.793556
YP+2% Glycerol	CUT238	Cluster 6	1.06099	1.48122	0.640771
YP+5% Ethanol	CUT238	Cluster 6	0.926004	1.08776	0.764253
YPD @20°C	CUT238	Cluster 6	0.934932	1.19586	0.674008
YP+2% Glucose+10% Eth	CUT238	Cluster 6	1.07246	1.29398	0.850934
YP+2% Glucose+3.1% L-lactic aci	CUT238	Cluster 6	1.0493	1.20476	0.893846
YPD @37°C	CUT238	Cluster 6	0.94768	1.04678	0.848576
YP+2% Glucose+5% isopropanol	CUT238	Cluster 6	1.04667	1.22968	0.863666
YP+2% Raffinose	CUT238	Cluster 6	1.01414	1.06585	0.96242
YP+2% Melezitose	CUT238	Cluster 6	0.940107	1.00738	0.872834
YP+2% Sucrose	CUT238	Cluster 6	1.01379	1.08395	0.943618
YP+2% Fructose	CUT238	Cluster 6	1.05995	1.17763	0.942271
YPD @10°C	CUT238	Cluster 6	1.12229	1.17352	1.07107
YP+2% Glucose+0.4% Acetic acid	CUT238	Cluster 6	1.05853	1.21562	0.901428
YPD+2mM Hydrogen Peroxide	CUT238	Cluster 6	1.00921	1.06169	0.956734
YPD+76uM Menadione	CUT238	Cluster 6	0.968929	1.09127	0.846589
YPD+0.8mM Diamide	CUT238	Cluster 6	0.975975	1.03947	0.91248
YP+2% Glucose	CUT244	Cluster 7	0.872656	1.19245	0.552859
YP+2% Glucose+5% Meth	CUT244	Cluster 7	1.01297	1.2291	0.796845
YP+2% Glucose+0.4% TCA	CUT244	Cluster 7	1.02199	1.16915	0.874831
YP+2% Galactose	CUT244	Cluster 7	1.04446	1.19133	0.897594
YP+7% Ethanol	CUT244	Cluster 7	1.05055	1.39516	0.705938
YP+2% Sorbitol	CUT244	Cluster 7	0.782461	1.23218	0.332746
YP+3% Ethanol	CUT244	Cluster 7	0.803458	1.24588	0.361032
YP+2% Glycerol	CUT244	Cluster 7	0.94627	1.22542	0.667119
YP+5% Ethanol	CUT244	Cluster 7	0.88543	1.29869	0.472173
YPD @20°C	CUT244	Cluster 7	0.978332	1.05481	0.901857
YP+2% Glucose+10% Eth	CUT244	Cluster 7	1.09881	1.47678	0.72084
YP+2% Glucose+3.1% L-lactic aci	CUT244	Cluster 7	1.05985	1.33603	0.783679
YPD @37°C	CUT244	Cluster 7	0.924218	0.963063	0.885373
YP+2% Glucose+5% isopropanol	CUT244	Cluster 7	0.993485	1.23321	0.753759
YP+2% Raffinose	CUT244	Cluster 7	0.931463	1.06448	0.798449
YP+2% Melezitose	CUT244	Cluster 7	0.834328	1.06667	0.601983
YP+2% Sucrose	CUT244	Cluster 7	0.983137	1.04153	0.924749
YP+2% Fructose	CUT244	Cluster 7	1.03251	1.06048	1.00453
YPD @10°C	CUT244	Cluster 7	1.03856	1.27777	0.799359
YP+2% Glucose+0.4% Acetic acid	CUT244	Cluster 7	1.15149	1.61569	0.687296
YPD+2mM Hydrogen Peroxide	CUT244	Cluster 7	1.00142	1.05895	0.943894
YPD+76uM Menadione	CUT244	Cluster 7	0.992199	1.03984	0.944555
YPD+0.8mM Diamide	CUT244	Cluster 7	1.01405	1.16835	0.859758
YP+2% Glucose	CUT248	Cluster 6	0.910894	1.2901	0.531691
YP+2% Glucose+5% Meth	CUT248	Cluster 6	0.966586	1.08231	0.850866
YP+2% Glucose+0.4% TCA	CUT248	Cluster 6	1.02316	1.06887	0.977448
YP+2% Galactose	CUT248	Cluster 6	1.02659	1.18618	0.867007
YP+7% Ethanol	CUT248	Cluster 6	1.03504	1.53167	0.538402
YP+2% Sorbitol	CUT248	Cluster 6	1.01405	1.07302	0.955085
YP+3% Ethanol	CUT248	Cluster 6	0.965373	1.0512	0.879549
YP+2% Glycerol	CUT248	Cluster 6	0.967236	1.05106	0.883411
YP+5% Ethanol	CUT248	Cluster 6	0.958594	1.04058	0.876603
YPD @20°C	CUT248	Cluster 6	0.937288	0.999658	0.874918
YP+2% Glucose+10% Eth	CUT248	Cluster 6	1.01444	1.07288	0.956001
YP+2% Glucose+3.1% L-lactic aci	CUT248	Cluster 6	1.02183	1.08679	0.956872
YPD @37°C	CUT248	Cluster 6	0.912197	1.04164	0.782754
YP+2% Glucose+5% isopropanol	CUT248	Cluster 6	0.971878	1.04807	0.895685
YP+2% Raffinose	CUT248	Cluster 6	1.21893	2.01001	0.427846
YP+2% Melezitose	CUT248	Cluster 6	1.28398	2.15467	0.413292
YP+2% Sucrose	CUT248	Cluster 6	1.10835	1.43724	0.779461
YP+2% Fructose	CUT248	Cluster 6	1.03561	1.1514	0.919818
YPD @10°C	CUT248	Cluster 6	0.974147	1.06167	0.886628
YP+2% Glucose+0.4% Acetic acid	CUT248	Cluster 6	1.01137	1.16061	0.862134
YPD+2mM Hydrogen Peroxide	CUT248	Cluster 6	0.981465	1.01688	0.946054
YPD+76uM Menadione	CUT248	Cluster 6	0.97163	1.0552	0.888056
YPD+0.8mM Diamide	CUT248	Cluster 6	0.982666	1.05797	0.907367
YP+2% Glucose	CUT296	Cluster 7	0.880978	1.24274	0.519214
YP+2% Glucose+5% Meth	CUT296	Cluster 7	0.979493	1.06514	0.893844
YP+2% Glucose+0.4% TCA	CUT296	Cluster 7	0.981073	1.05084	0.911303
YP+2% Galactose	CUT296	Cluster 7	1.00519	1.123	0.887375
YP+7% Ethanol	CUT296	Cluster 7	0.933529	0.991484	0.875575
YP+2% Sorbitol	CUT296	Cluster 7	0.833302	1.15764	0.508969
YP+3% Ethanol	CUT296	Cluster 7	0.938618	1.03578	0.84146
YP+2% Glycerol	CUT296	Cluster 7	0.897514	1.04417	0.750857
YP+5% Ethanol	CUT296	Cluster 7	0.976894	1.11773	0.836059
YPD @20°C	CUT296	Cluster 7	0.964312	1.08199	0.846639
YP+2% Glucose+10% Eth	CUT296	Cluster 7	1.00018	1.125	0.875362
YP+2% Glucose+3.1% L-lactic aci	CUT296	Cluster 7	0.989641	1.11546	0.86382
YPD @37°C	CUT296	Cluster 7	0.92931	1.01508	0.843539
YP+2% Glucose+5% isopropanol	CUT296	Cluster 7	0.95511	1.01885	0.891371
YP+2% Raffinose	CUT296	Cluster 7	0.931747	1.04648	0.817014
YP+2% Melezitose	CUT296	Cluster 7	0.838789	1.10449	0.573088
YP+2% Sucrose	CUT296	Cluster 7	0.934848	1.03851	0.831189
YP+2% Fructose	CUT296	Cluster 7	1.00658	1.128	0.88516
YPD @10°C	CUT296	Cluster 7	0.98139	1.0465	0.916281
YP+2% Glucose+0.4% Acetic acid	CUT296	Cluster 7	0.980042	1.1188	0.841285
YPD+2mM Hydrogen Peroxide	CUT296	Cluster 7	1.00963	1.04108	0.978177
YPD+76uM Menadione	CUT296	Cluster 7	0.975563	1.07512	0.87601
YPD+0.8mM Diamide	CUT296	Cluster 7	0.981403	1.06105	0.90176
YP+2% Glucose	CUT296/SUT301	Cluster 7	0.92575	1.34945	0.502047
YP+2% Glucose+5% Meth	CUT296/SUT301	Cluster 7	1.02057	1.10541	0.935735
YP+2% Glucose+0.4% TCA	CUT296/SUT301	Cluster 7	1.03862	1.09633	0.980921
YP+2% Galactose	CUT296/SUT301	Cluster 7	0.976804	1.14211	0.811497
YP+7% Ethanol	CUT296/SUT301	Cluster 7	0.948104	1.07559	0.820621
YP+2% Sorbitol	CUT296/SUT301	Cluster 7	0.83576	1.1841	0.487418
YP+3% Ethanol	CUT296/SUT301	Cluster 7	0.94237	1.09701	0.787729
YP+2% Glycerol	CUT296/SUT301	Cluster 7	0.973975	1.0732	0.874749
YP+5% Ethanol	CUT296/SUT301	Cluster 7	0.989042	1.16114	0.816948
YPD @20°C	CUT296/SUT301	Cluster 7	0.977909	1.05307	0.902744
YP+2% Glucose+10% Eth	CUT296/SUT301	Cluster 7	0.998185	1.40767	0.5887
YP+2% Glucose+3.1% L-lactic aci	CUT296/SUT301	Cluster 7	1.03322	1.12435	0.942093
YPD @37°C	CUT296/SUT301	Cluster 7	0.975188	1.1055	0.844872
YP+2% Glucose+5% isopropanol	CUT296/SUT301	Cluster 7	1.01661	1.11893	0.914286
YP+2% Raffinose	CUT296/SUT301	Cluster 7	0.885482	1.06737	0.703589
YP+2% Melezitose	CUT296/SUT301	Cluster 7	0.803368	1.14244	0.464299
YP+2% Sucrose	CUT296/SUT301	Cluster 7	0.981052	1.08822	0.873881
YP+2% Fructose	CUT296/SUT301	Cluster 7	1.0912	1.13657	1.04582
YPD @10°C	CUT296/SUT301	Cluster 7	1.01556	1.06958	0.961542
YP+2% Glucose+0.4% Acetic acid	CUT296/SUT301	Cluster 7	1.02611	1.0913	0.96092
YPD+2mM Hydrogen Peroxide	CUT296/SUT301	Cluster 7	0.994824	1.05069	0.938961
YPD+76uM Menadione	CUT296/SUT301	Cluster 7	0.985659	1.05798	0.913334
YPD+0.8mM Diamide	CUT296/SUT301	Cluster 7	1.00819	1.0464	0.969978
YP+2% Glucose	CUT298/771	Cluster 1	0.834521	1.26815	0.40089
YP+2% Glucose+5% Meth	CUT298/771	Cluster 1	0.900437	1.23786	0.56301
YP+2% Glucose+0.4% TCA	CUT298/771	Cluster 1	0.867472	1.26066	0.474287
YP+2% Galactose	CUT298/771	Cluster 1	0.884197	1.18029	0.588103
YP+7% Ethanol	CUT298/771	Cluster 1	0.554847	1.44544	-0.335751
YP+2% Sorbitol	CUT298/771	Cluster 1	1.04095	2.32569	-0.243802
YP+3% Ethanol	CUT298/771	Cluster 1	0.476368	1.52008	-0.567346
YP+2% Glycerol	CUT298/771	Cluster 1	0.50893	1.58794	-0.570077
YP+5% Ethanol	CUT298/771	Cluster 1	0.459857	1.4656	-0.545881
YPD @20°C	CUT298/771	Cluster 1	0.765432	1.30478	0.226084
YP+2% Glucose+10% Eth	CUT298/771	Cluster 1	0.845683	1.59308	0.0982855
YP+2% Glucose+3.1% L-lactic aci	CUT298/771	Cluster 1	0.908295	1.26888	0.54771
YPD @37°C	CUT298/771	Cluster 1	0.769481	1.10987	0.429088
YP+2% Glucose+5% isopropanol	CUT298/771	Cluster 1	0.887085	1.41269	0.361483
YP+2% Raffinose	CUT298/771	Cluster 1	0.854181	1.17426	0.5341
YP+2% Melezitose	CUT298/771	Cluster 1	0.879782	1.83194	-0.07238
YP+2% Sucrose	CUT298/771	Cluster 1	0.95681	1.0888	0.82482
YP+2% Fructose	CUT298/771	Cluster 1	0.929708	1.25311	0.606308
YPD @10°C	CUT298/771	Cluster 1	1.02083	1.3393	0.702369
YP+2% Glucose+0.4% Acetic acid	CUT298/771	Cluster 1	0.92791	1.32541	0.53041
YPD+2mM Hydrogen Peroxide	CUT298/771	Cluster 1	0.88356	1.15451	0.612609
YPD+76uM Menadione	CUT298/771	Cluster 1	0.841862	1.19896	0.484765
YPD+0.8mM Diamide	CUT298/771	Cluster 1	0.874421	1.19852	0.550323
YP+2% Glucose	CUT315	Cluster 7	0.972529	1.03491	0.910143
YP+2% Glucose+5% Meth	CUT315	Cluster 7	0.996765	1.13559	0.857944
YP+2% Glucose+0.4% TCA	CUT315	Cluster 7	1.14253	1.34229	0.942757
YP+2% Galactose	CUT315	Cluster 7	1.03004	1.24338	0.816692
YP+7% Ethanol	CUT315	Cluster 7	0.961423	1.16031	0.762535
YP+2% Sorbitol	CUT315	Cluster 7	0.824724	1.09207	0.557379
YP+3% Ethanol	CUT315	Cluster 7	0.884888	1.08434	0.68544
YP+2% Glycerol	CUT315	Cluster 7	0.954718	1.05222	0.857215
YP+5% Ethanol	CUT315	Cluster 7	0.84574	1.09982	0.591662
YPD @20°C	CUT315	Cluster 7	1.04058	1.17347	0.907691
YP+2% Glucose+10% Eth	CUT315	Cluster 7	1.17281	1.4563	0.889311
YP+2% Glucose+3.1% L-lactic aci	CUT315	Cluster 7	1.04433	1.1899	0.898754
YPD @37°C	CUT315	Cluster 7	0.980507	1.04835	0.912668
YP+2% Glucose+5% isopropanol	CUT315	Cluster 7	1.00053	1.12605	0.875006
YP+2% Raffinose	CUT315	Cluster 7	0.949771	1.06763	0.831908
YP+2% Melezitose	CUT315	Cluster 7	0.866028	1.11976	0.612295
YP+2% Sucrose	CUT315	Cluster 7	0.982687	1.04783	0.917547
YP+2% Fructose	CUT315	Cluster 7	1.03311	1.10152	0.964696
YPD @10°C	CUT315	Cluster 7	1.04404	1.3537	0.734379
YP+2% Glucose+0.4% Acetic acid	CUT315	Cluster 7	1.09436	1.35917	0.829547
YPD+2mM Hydrogen Peroxide	CUT315	Cluster 7	1.01677	1.09682	0.936711
YPD+76uM Menadione	CUT315	Cluster 7	0.960576	1.07945	0.841706
YPD+0.8mM Diamide	CUT315	Cluster 7	0.967951	1.01217	0.923727
YP+2% Glucose	CUT320	Cluster 4	0.995761	1.10362	0.887902
YP+2% Glucose+5% Meth	CUT320	Cluster 4	1.00455	1.05602	0.953079
YP+2% Glucose+0.4% TCA	CUT320	Cluster 4	0.956104	1.05361	0.858601
YP+2% Galactose	CUT320	Cluster 4	0.881755	1.30979	0.453724
YP+7% Ethanol	CUT320	Cluster 4	0.83501	1.00612	0.663903
YP+2% Sorbitol	CUT320	Cluster 4	0.800901	1.0707	0.531097
YP+3% Ethanol	CUT320	Cluster 4	0.764164	1.51535	0.0129826
YP+2% Glycerol	CUT320	Cluster 4	0.92339	1.01022	0.836562
YP+5% Ethanol	CUT320	Cluster 4	0.728861	1.45561	0.00211054
YPD @20°C	CUT320	Cluster 4	0.975663	1.04009	0.911234
YP+2% Glucose+10% Eth	CUT320	Cluster 4	0.908689	1.34611	0.471268
YP+2% Glucose+3.1% L-lactic aci	CUT320	Cluster 4	0.987431	1.06148	0.913384
YPD @37°C	CUT320	Cluster 4	0.905414	1.01406	0.796766
YP+2% Glucose+5% isopropanol	CUT320	Cluster 4	0.991703	1.05862	0.924783
YP+2% Raffinose	CUT320	Cluster 4	0.88809	1.03692	0.739262
YP+2% Melezitose	CUT320	Cluster 4	0.818385	1.05033	0.586443
YP+2% Sucrose	CUT320	Cluster 4	0.926887	1.18094	0.672836
YP+2% Fructose	CUT320	Cluster 4	0.958026	1.25575	0.660297
YPD @10°C	CUT320	Cluster 4	0.957874	1.10361	0.81214
YP+2% Glucose+0.4% Acetic acid	CUT320	Cluster 4	0.93094	1.18519	0.676687
YPD+2mM Hydrogen Peroxide	CUT320	Cluster 4	1.00094	1.06761	0.934263
YPD+76uM Menadione	CUT320	Cluster 4	0.980892	1.03424	0.927542
YPD+0.8mM Diamide	CUT320	Cluster 4	0.971424	1.03235	0.910499
YP+2% Glucose	CUT332	Cluster 4	0.947082	1.03685	0.857315
YP+2% Glucose+5% Meth	CUT332	Cluster 4	0.961233	1.04355	0.878914
YP+2% Glucose+0.4% TCA	CUT332	Cluster 4	0.878033	1.00719	0.748881
YP+2% Galactose	CUT332	Cluster 4	0.893051	1.0619	0.724205
YP+7% Ethanol	CUT332	Cluster 4	0.815592	0.995329	0.635856
YP+2% Sorbitol	CUT332	Cluster 4	NA	NA	NA
YP+3% Ethanol	CUT332	Cluster 4	0.969151	1.2808	0.657504
YP+2% Glycerol	CUT332	Cluster 4	0.957739	1.05895	0.856527
YP+5% Ethanol	CUT332	Cluster 4	1.02915	1.24003	0.818259
YPD @20°C	CUT332	Cluster 4	0.964905	1.04644	0.883372
YP+2% Glucose+10% Eth	CUT332	Cluster 4	0.972784	1.05452	0.891053
YP+2% Glucose+3.1% L-lactic aci	CUT332	Cluster 4	0.822927	1.11191	0.533947
YPD @37°C	CUT332	Cluster 4	0.878127	0.998978	0.757276
YP+2% Glucose+5% isopropanol	CUT332	Cluster 4	0.981021	1.04123	0.920815
YP+2% Raffinose	CUT332	Cluster 4	1.18779	2.03645	0.339121
YP+2% Melezitose	CUT332	Cluster 4	1.23697	2.17426	0.299677
YP+2% Sucrose	CUT332	Cluster 4	1.02978	1.35234	0.707223
YP+2% Fructose	CUT332	Cluster 4	1.01924	1.17292	0.865567
YPD @10°C	CUT332	Cluster 4	1.04747	1.16001	0.934918
YP+2% Glucose+0.4% Acetic acid	CUT332	Cluster 4	0.86327	1.06078	0.665763
YPD+2mM Hydrogen Peroxide	CUT332	Cluster 4	0.913434	1.02903	0.797835
YPD+76uM Menadione	CUT332	Cluster 4	0.975865	1.00123	0.950497
YPD+0.8mM Diamide	CUT332	Cluster 4	0.968043	1.03651	0.899576
YP+2% Glucose	CUT353/SUT758	Cluster 6	0.998698	1.05618	0.941214
YP+2% Glucose+5% Meth	CUT353/SUT758	Cluster 6	1.05569	1.0868	1.02457
YP+2% Glucose+0.4% TCA	CUT353/SUT758	Cluster 6	0.945654	1.36524	0.526072
YP+2% Galactose	CUT353/SUT758	Cluster 6	1.05773	1.29325	0.822222
YP+7% Ethanol	CUT353/SUT758	Cluster 6	0.937384	1.05514	0.819632
YP+2% Sorbitol	CUT353/SUT758	Cluster 6	0.983907	1.1063	0.861512
YP+3% Ethanol	CUT353/SUT758	Cluster 6	0.987551	1.14294	0.832163
YP+2% Glycerol	CUT353/SUT758	Cluster 6	0.97346	1.11637	0.830545
YP+5% Ethanol	CUT353/SUT758	Cluster 6	0.993119	1.18086	0.805381
YPD @20°C	CUT353/SUT758	Cluster 6	1.04847	1.1122	0.984739
YP+2% Glucose+10% Eth	CUT353/SUT758	Cluster 6	0.867998	1.36941	0.366588
YP+2% Glucose+3.1% L-lactic aci	CUT353/SUT758	Cluster 6	1.04567	1.18649	0.904857
YPD @37°C	CUT353/SUT758	Cluster 6	1.00104	1.08701	0.915068
YP+2% Glucose+5% isopropanol	CUT353/SUT758	Cluster 6	0.995212	1.09629	0.894134
YP+2% Raffinose	CUT353/SUT758	Cluster 6	0.963655	1.06998	0.857329
YP+2% Melezitose	CUT353/SUT758	Cluster 6	0.92527	0.947335	0.903205
YP+2% Sucrose	CUT353/SUT758	Cluster 6	0.973712	1.01965	0.927774
YP+2% Fructose	CUT353/SUT758	Cluster 6	1.05702	1.14078	0.973256
YPD @10°C	CUT353/SUT758	Cluster 6	1.02009	1.23393	0.806257
YP+2% Glucose+0.4% Acetic acid	CUT353/SUT758	Cluster 6	1.06008	1.13959	0.980571
YPD+2mM Hydrogen Peroxide	CUT353/SUT758	Cluster 6	1.03944	1.07885	1.00003
YPD+76uM Menadione	CUT353/SUT758	Cluster 6	1.01243	1.06463	0.960242
YPD+0.8mM Diamide	CUT353/SUT758	Cluster 6	1.04379	1.08449	1.00309
YP+2% Glucose	CUT356	Cluster 2	0.792084	1.25383	0.330341
YP+2% Glucose+5% Meth	CUT356	Cluster 2	0.744168	1.36831	0.120026
YP+2% Glucose+0.4% TCA	CUT356	Cluster 2	0.777927	1.44432	0.111529
YP+2% Galactose	CUT356	Cluster 2	0.669395	1.38761	-0.0488188
YP+7% Ethanol	CUT356	Cluster 2	0.490241	1.42365	-0.443164
YP+2% Sorbitol	CUT356	Cluster 2	0.692886	1.2599	0.125875
YP+3% Ethanol	CUT356	Cluster 2	0.703065	1.18804	0.218089
YP+2% Glycerol	CUT356	Cluster 2	0.834275	1.13841	0.530144
YP+5% Ethanol	CUT356	Cluster 2	0.588251	1.47756	-0.301055
YPD @20°C	CUT356	Cluster 2	0.756562	1.13194	0.381182
YP+2% Glucose+10% Eth	CUT356	Cluster 2	0.845171	1.51558	0.174759
YP+2% Glucose+3.1% L-lactic aci	CUT356	Cluster 2	0.766917	1.24136	0.292475
YPD @37°C	CUT356	Cluster 2	0.737974	1.1165	0.359448
YP+2% Glucose+5% isopropanol	CUT356	Cluster 2	0.783026	1.35803	0.208027
YP+2% Raffinose	CUT356	Cluster 2	0.754611	1.18486	0.324359
YP+2% Melezitose	CUT356	Cluster 2	0.760636	1.15349	0.36778
YP+2% Sucrose	CUT356	Cluster 2	0.745842	1.30576	0.185925
YP+2% Fructose	CUT356	Cluster 2	0.752829	1.35697	0.148684
YPD @10°C	CUT356	Cluster 2	0.684305	1.21524	0.153369
YP+2% Glucose+0.4% Acetic acid	CUT356	Cluster 2	0.712767	1.38413	0.0414035
YPD+2mM Hydrogen Peroxide	CUT356	Cluster 2	0.759924	1.2309	0.288944
YPD+76uM Menadione	CUT356	Cluster 2	0.821102	1.20359	0.438619
YPD+0.8mM Diamide	CUT356	Cluster 2	0.78698	1.231	0.342964
YP+2% Glucose	CUT379	Cluster 6	0.88222	1.25662	0.507819
YP+2% Glucose+5% Meth	CUT379	Cluster 6	0.978872	1.0779	0.879839
YP+2% Glucose+0.4% TCA	CUT379	Cluster 6	1.07507	1.22091	0.929224
YP+2% Galactose	CUT379	Cluster 6	1.01018	1.13867	0.881697
YP+7% Ethanol	CUT379	Cluster 6	0.966886	1.18451	0.749262
YP+2% Sorbitol	CUT379	Cluster 6	0.918796	1.00943	0.828159
YP+3% Ethanol	CUT379	Cluster 6	0.898442	1.06844	0.728441
YP+2% Glycerol	CUT379	Cluster 6	0.962559	0.993864	0.931254
YP+5% Ethanol	CUT379	Cluster 6	0.929447	1.09593	0.762965
YPD @20°C	CUT379	Cluster 6	0.986976	1.06352	0.910428
YP+2% Glucose+10% Eth	CUT379	Cluster 6	0.960295	1.15679	0.763802
YP+2% Glucose+3.1% L-lactic aci	CUT379	Cluster 6	1.06806	1.19755	0.938573
YPD @37°C	CUT379	Cluster 6	0.920343	1.06317	0.777517
YP+2% Glucose+5% isopropanol	CUT379	Cluster 6	0.981128	1.05978	0.902475
YP+2% Raffinose	CUT379	Cluster 6	0.997768	1.09838	0.897156
YP+2% Melezitose	CUT379	Cluster 6	0.967969	1.04953	0.886405
YP+2% Sucrose	CUT379	Cluster 6	0.980698	1.01649	0.94491
YP+2% Fructose	CUT379	Cluster 6	0.977724	1.15033	0.805115
YPD @10°C	CUT379	Cluster 6	1.00865	1.17985	0.837455
YP+2% Glucose+0.4% Acetic acid	CUT379	Cluster 6	1.04637	1.19831	0.894428
YPD+2mM Hydrogen Peroxide	CUT379	Cluster 6	1.01759	1.0446	0.990571
YPD+76uM Menadione	CUT379	Cluster 6	1.02003	1.12388	0.916175
YPD+0.8mM Diamide	CUT379	Cluster 6	1.01248	1.03518	0.989781
YP+2% Glucose	CUT424	Cluster 7	0.878092	1.28715	0.469033
YP+2% Glucose+5% Meth	CUT424	Cluster 7	1.01794	1.12255	0.913341
YP+2% Glucose+0.4% TCA	CUT424	Cluster 7	1.01127	1.18458	0.83795
YP+2% Galactose	CUT424	Cluster 7	0.9714	1.04343	0.899365
YP+7% Ethanol	CUT424	Cluster 7	0.94882	1.02657	0.871066
YP+2% Sorbitol	CUT424	Cluster 7	0.848033	1.21063	0.485434
YP+3% Ethanol	CUT424	Cluster 7	0.974626	1.01071	0.938544
YP+2% Glycerol	CUT424	Cluster 7	0.938596	1.06493	0.812266
YP+5% Ethanol	CUT424	Cluster 7	1.02041	1.13099	0.909836
YPD @20°C	CUT424	Cluster 7	1.05146	1.20351	0.899402
YP+2% Glucose+10% Eth	CUT424	Cluster 7	1.06789	1.106	1.02977
YP+2% Glucose+3.1% L-lactic aci	CUT424	Cluster 7	1.05359	1.10239	1.00479
YPD @37°C	CUT424	Cluster 7	0.953981	1.0867	0.82126
YP+2% Glucose+5% isopropanol	CUT424	Cluster 7	0.96657	1.14191	0.791231
YP+2% Raffinose	CUT424	Cluster 7	0.956157	1.09342	0.818892
YP+2% Melezitose	CUT424	Cluster 7	0.83025	1.16103	0.499467
YP+2% Sucrose	CUT424	Cluster 7	0.967879	1.0882	0.84756
YP+2% Fructose	CUT424	Cluster 7	0.98816	1.23838	0.73794
YPD @10°C	CUT424	Cluster 7	1.12145	1.3414	0.901494
YP+2% Glucose+0.4% Acetic acid	CUT424	Cluster 7	1.01584	1.1125	0.91918
YPD+2mM Hydrogen Peroxide	CUT424	Cluster 7	1.02454	1.07406	0.975029
YPD+76uM Menadione	CUT424	Cluster 7	1.03821	1.11399	0.962418
YPD+0.8mM Diamide	CUT424	Cluster 7	1.02675	1.09453	0.958964
YP+2% Glucose	CUT436	Cluster 7	0.891693	1.31617	0.467221
YP+2% Glucose+5% Meth	CUT436	Cluster 7	1.00788	1.11907	0.896682
YP+2% Glucose+0.4% TCA	CUT436	Cluster 7	1.01122	1.18054	0.841902
YP+2% Galactose	CUT436	Cluster 7	1.0104	1.08238	0.938431
YP+7% Ethanol	CUT436	Cluster 7	0.979571	1.06167	0.897471
YP+2% Sorbitol	CUT436	Cluster 7	0.779081	1.17244	0.385719
YP+3% Ethanol	CUT436	Cluster 7	0.933773	1.10476	0.762787
YP+2% Glycerol	CUT436	Cluster 7	0.961073	1.16931	0.752831
YP+5% Ethanol	CUT436	Cluster 7	0.994677	1.19472	0.794636
YPD @20°C	CUT436	Cluster 7	1.03961	1.11738	0.961841
YP+2% Glucose+10% Eth	CUT436	Cluster 7	1.05715	1.1123	1.002
YP+2% Glucose+3.1% L-lactic aci	CUT436	Cluster 7	1.04043	1.13994	0.940928
YPD @37°C	CUT436	Cluster 7	0.913484	1.09607	0.7309
YP+2% Glucose+5% isopropanol	CUT436	Cluster 7	0.980548	1.06163	0.899467
YP+2% Raffinose	CUT436	Cluster 7	0.914769	1.14135	0.688188
YP+2% Melezitose	CUT436	Cluster 7	0.762869	1.104	0.421743
YP+2% Sucrose	CUT436	Cluster 7	0.980117	1.08756	0.872671
YP+2% Fructose	CUT436	Cluster 7	0.990549	1.1858	0.795294
YPD @10°C	CUT436	Cluster 7	1.02296	1.20769	0.838232
YP+2% Glucose+0.4% Acetic acid	CUT436	Cluster 7	1.06468	1.24063	0.888733
YPD+2mM Hydrogen Peroxide	CUT436	Cluster 7	0.953514	1.06732	0.839709
YPD+76uM Menadione	CUT436	Cluster 7	0.893141	1.01832	0.767961
YPD+0.8mM Diamide	CUT436	Cluster 7	0.928975	1.05745	0.800504
YP+2% Glucose	CUT441	Cluster 4	0.841357	1.2171	0.46561
YP+2% Glucose+5% Meth	CUT441	Cluster 4	1.00005	1.0847	0.915404
YP+2% Glucose+0.4% TCA	CUT441	Cluster 4	0.885714	1.12142	0.650005
YP+2% Galactose	CUT441	Cluster 4	0.998365	1.09895	0.897782
YP+7% Ethanol	CUT441	Cluster 4	0.928791	1.0975	0.760082
YP+2% Sorbitol	CUT441	Cluster 4	0.750549	1.0674	0.433701
YP+3% Ethanol	CUT441	Cluster 4	0.85744	1.16184	0.553034
YP+2% Glycerol	CUT441	Cluster 4	0.908899	0.983717	0.834082
YP+5% Ethanol	CUT441	Cluster 4	0.879862	1.066	0.693722
YPD @20°C	CUT441	Cluster 4	0.917441	0.965375	0.869508
YP+2% Glucose+10% Eth	CUT441	Cluster 4	1.00432	1.35838	0.650255
YP+2% Glucose+3.1% L-lactic aci	CUT441	Cluster 4	0.945155	1.08762	0.802693
YPD @37°C	CUT441	Cluster 4	0.664678	1.09625	0.233111
YP+2% Glucose+5% isopropanol	CUT441	Cluster 4	0.93484	1.11096	0.758721
YP+2% Raffinose	CUT441	Cluster 4	0.854432	0.93364	0.775223
YP+2% Melezitose	CUT441	Cluster 4	0.76241	1.11912	0.405697
YP+2% Sucrose	CUT441	Cluster 4	0.923349	1.01176	0.834942
YP+2% Fructose	CUT441	Cluster 4	0.974624	1.21009	0.739153
YPD @10°C	CUT441	Cluster 4	0.876744	1.08531	0.66818
YP+2% Glucose+0.4% Acetic acid	CUT441	Cluster 4	0.923406	1.09881	0.747998
YPD+2mM Hydrogen Peroxide	CUT441	Cluster 4	0.948422	1.0435	0.853339
YPD+76uM Menadione	CUT441	Cluster 4	0.994311	1.04695	0.941671
YPD+0.8mM Diamide	CUT441	Cluster 4	0.963424	0.998767	0.92808
YP+2% Glucose	CUT442	Cluster 6	0.936438	1.40381	0.469068
YP+2% Glucose+5% Meth	CUT442	Cluster 6	1.07773	1.24593	0.909532
YP+2% Glucose+0.4% TCA	CUT442	Cluster 6	0.982432	1.17668	0.788188
YP+2% Galactose	CUT442	Cluster 6	1.007	1.23307	0.780921
YP+7% Ethanol	CUT442	Cluster 6	0.879751	1.28886	0.470637
YP+2% Sorbitol	CUT442	Cluster 6	1.10593	1.37427	0.83759
YP+3% Ethanol	CUT442	Cluster 6	0.992893	1.24829	0.737494
YP+2% Glycerol	CUT442	Cluster 6	0.988371	1.08047	0.896268
YP+5% Ethanol	CUT442	Cluster 6	1.10237	1.5866	0.618139
YPD @20°C	CUT442	Cluster 6	1.00318	1.12052	0.885851
YP+2% Glucose+10% Eth	CUT442	Cluster 6	1.16465	1.54417	0.785129
YP+2% Glucose+3.1% L-lactic aci	CUT442	Cluster 6	0.984775	1.10151	0.868041
YPD @37°C	CUT442	Cluster 6	0.940539	1.06042	0.820655
YP+2% Glucose+5% isopropanol	CUT442	Cluster 6	1.06221	1.24565	0.878779
YP+2% Raffinose	CUT442	Cluster 6	1.04714	1.29387	0.800417
YP+2% Melezitose	CUT442	Cluster 6	1.04921	1.33453	0.763886
YP+2% Sucrose	CUT442	Cluster 6	0.999776	1.1038	0.895753
YP+2% Fructose	CUT442	Cluster 6	1.09481	1.20412	0.985497
YPD @10°C	CUT442	Cluster 6	1.0711	1.22759	0.914611
YP+2% Glucose+0.4% Acetic acid	CUT442	Cluster 6	0.986124	1.30526	0.666986
YPD+2mM Hydrogen Peroxide	CUT442	Cluster 6	1.064	1.20372	0.924268
YPD+76uM Menadione	CUT442	Cluster 6	1.02238	1.15836	0.886398
YPD+0.8mM Diamide	CUT442	Cluster 6	1.05906	1.11863	0.999492
YP+2% Glucose	CUT458	Cluster 4	0.991888	1.05196	0.931813
YP+2% Glucose+5% Meth	CUT458	Cluster 4	1.01651	1.0808	0.952213
YP+2% Glucose+0.4% TCA	CUT458	Cluster 4	0.9441	1.08066	0.80754
YP+2% Galactose	CUT458	Cluster 4	0.960637	1.02045	0.900827
YP+7% Ethanol	CUT458	Cluster 4	0.918651	1.07737	0.759931
YP+2% Sorbitol	CUT458	Cluster 4	0.846423	1.07536	0.61749
YP+3% Ethanol	CUT458	Cluster 4	0.854616	1.05027	0.658966
YP+2% Glycerol	CUT458	Cluster 4	0.954886	1.03615	0.873622
YP+5% Ethanol	CUT458	Cluster 4	0.928339	1.10555	0.751126
YPD @20°C	CUT458	Cluster 4	1.02657	1.11924	0.933903
YP+2% Glucose+10% Eth	CUT458	Cluster 4	1.00557	1.14596	0.865174
YP+2% Glucose+3.1% L-lactic aci	CUT458	Cluster 4	0.960778	1.04251	0.879041
YPD @37°C	CUT458	Cluster 4	0.914513	0.995061	0.833965
YP+2% Glucose+5% isopropanol	CUT458	Cluster 4	1.01016	1.12487	0.895442
YP+2% Raffinose	CUT458	Cluster 4	0.932158	0.973144	0.891173
YP+2% Melezitose	CUT458	Cluster 4	0.902377	1.09181	0.712947
YP+2% Sucrose	CUT458	Cluster 4	0.944552	0.988658	0.900446
YP+2% Fructose	CUT458	Cluster 4	0.99798	1.08479	0.911174
YPD @10°C	CUT458	Cluster 4	0.981607	1.1311	0.832113
YP+2% Glucose+0.4% Acetic acid	CUT458	Cluster 4	0.968174	1.04966	0.886692
YPD+2mM Hydrogen Peroxide	CUT458	Cluster 4	0.97506	1.02646	0.923665
YPD+76uM Menadione	CUT458	Cluster 4	0.935273	1.08101	0.78954
YPD+0.8mM Diamide	CUT458	Cluster 4	0.945472	0.964289	0.926656
YP+2% Glucose	CUT461	Cluster 7	0.955893	1.01284	0.898951
YP+2% Glucose+5% Meth	CUT461	Cluster 7	0.943742	1.06695	0.820535
YP+2% Glucose+0.4% TCA	CUT461	Cluster 7	1.06709	1.26355	0.870621
YP+2% Galactose	CUT461	Cluster 7	0.998391	1.08665	0.910135
YP+7% Ethanol	CUT461	Cluster 7	0.963531	1.06307	0.863991
YP+2% Sorbitol	CUT461	Cluster 7	0.875255	1.11474	0.635769
YP+3% Ethanol	CUT461	Cluster 7	0.757505	1.50797	0.00703893
YP+2% Glycerol	CUT461	Cluster 7	0.935954	1.01382	0.858093
YP+5% Ethanol	CUT461	Cluster 7	0.807791	1.59631	0.0192685
YPD @20°C	CUT461	Cluster 7	0.93794	0.993003	0.882877
YP+2% Glucose+10% Eth	CUT461	Cluster 7	0.944333	1.31065	0.578021
YP+2% Glucose+3.1% L-lactic aci	CUT461	Cluster 7	1.00924	1.05186	0.966615
YPD @37°C	CUT461	Cluster 7	0.897088	1.02311	0.77107
YP+2% Glucose+5% isopropanol	CUT461	Cluster 7	0.955324	1.00201	0.908638
YP+2% Raffinose	CUT461	Cluster 7	0.930251	1.03948	0.821022
YP+2% Melezitose	CUT461	Cluster 7	0.871812	1.05577	0.68785
YP+2% Sucrose	CUT461	Cluster 7	0.947832	1.07976	0.815905
YP+2% Fructose	CUT461	Cluster 7	1.0119	1.13219	0.891607
YPD @10°C	CUT461	Cluster 7	1.02372	1.08114	0.966302
YP+2% Glucose+0.4% Acetic acid	CUT461	Cluster 7	1.01213	1.03802	0.986245
YPD+2mM Hydrogen Peroxide	CUT461	Cluster 7	0.980377	1.04243	0.91832
YPD+76uM Menadione	CUT461	Cluster 7	0.982742	1.02096	0.944521
YPD+0.8mM Diamide	CUT461	Cluster 7	0.950148	0.985367	0.914928
YP+2% Glucose	CUT462	Cluster 6	0.969993	1.05583	0.884159
YP+2% Glucose+5% Meth	CUT462	Cluster 6	1.00678	1.08521	0.928349
YP+2% Glucose+0.4% TCA	CUT462	Cluster 6	1.0465	1.145	0.947988
YP+2% Galactose	CUT462	Cluster 6	1.08217	1.3373	0.827045
YP+7% Ethanol	CUT462	Cluster 6	0.967728	1.04787	0.88759
YP+2% Sorbitol	CUT462	Cluster 6	1.00946	1.15738	0.861531
YP+3% Ethanol	CUT462	Cluster 6	1.04074	1.12946	0.952029
YP+2% Glycerol	CUT462	Cluster 6	0.937883	1.02527	0.850495
YP+5% Ethanol	CUT462	Cluster 6	1.01917	1.25698	0.781352
YPD @20°C	CUT462	Cluster 6	1.01934	1.11496	0.92372
YP+2% Glucose+10% Eth	CUT462	Cluster 6	0.999116	1.08934	0.908896
YP+2% Glucose+3.1% L-lactic aci	CUT462	Cluster 6	1.04201	1.11607	0.967945
YPD @37°C	CUT462	Cluster 6	0.946233	1.03052	0.861943
YP+2% Glucose+5% isopropanol	CUT462	Cluster 6	0.966678	1.05928	0.874075
YP+2% Raffinose	CUT462	Cluster 6	0.964857	1.05013	0.879589
YP+2% Melezitose	CUT462	Cluster 6	0.976283	1.08725	0.865318
YP+2% Sucrose	CUT462	Cluster 6	1.01935	1.09836	0.940347
YP+2% Fructose	CUT462	Cluster 6	1.10627	1.23531	0.977242
YPD @10°C	CUT462	Cluster 6	1.08843	1.33811	0.838758
YP+2% Glucose+0.4% Acetic acid	CUT462	Cluster 6	1.02885	1.11844	0.939257
YPD+2mM Hydrogen Peroxide	CUT462	Cluster 6	1.00165	1.06979	0.933505
YPD+76uM Menadione	CUT462	Cluster 6	0.974275	1.08449	0.864059
YPD+0.8mM Diamide	CUT462	Cluster 6	0.993933	1.07922	0.908649
YP+2% Glucose	CUT465	Cluster 4	0.952414	1.07349	0.831342
YP+2% Glucose+5% Meth	CUT465	Cluster 4	1.01843	1.07481	0.962051
YP+2% Glucose+0.4% TCA	CUT465	Cluster 4	0.903643	1.26714	0.540143
YP+2% Galactose	CUT465	Cluster 4	1.00107	1.06537	0.93677
YP+7% Ethanol	CUT465	Cluster 4	0.945961	1.04614	0.845786
YP+2% Sorbitol	CUT465	Cluster 4	0.975212	1.04821	0.902216
YP+3% Ethanol	CUT465	Cluster 4	0.996017	1.0709	0.921133
YP+2% Glycerol	CUT465	Cluster 4	0.948315	0.974932	0.921699
YP+5% Ethanol	CUT465	Cluster 4	1.05828	1.1649	0.951652
YPD @20°C	CUT465	Cluster 4	1.02271	1.14292	0.902489
YP+2% Glucose+10% Eth	CUT465	Cluster 4	0.932653	1.24611	0.619196
YP+2% Glucose+3.1% L-lactic aci	CUT465	Cluster 4	0.963117	1.10135	0.824885
YPD @37°C	CUT465	Cluster 4	0.973954	1.01681	0.931096
YP+2% Glucose+5% isopropanol	CUT465	Cluster 4	0.973464	1.03203	0.914898
YP+2% Raffinose	CUT465	Cluster 4	0.952432	1.01615	0.888716
YP+2% Melezitose	CUT465	Cluster 4	0.927963	0.979944	0.875981
YP+2% Sucrose	CUT465	Cluster 4	1.00748	1.14215	0.872822
YP+2% Fructose	CUT465	Cluster 4	1.07831	1.2222	0.934416
YPD @10°C	CUT465	Cluster 4	1.03991	1.16136	0.918459
YP+2% Glucose+0.4% Acetic acid	CUT465	Cluster 4	1.03628	1.09706	0.97549
YPD+2mM Hydrogen Peroxide	CUT465	Cluster 4	0.835218	1.1718	0.498636
YPD+76uM Menadione	CUT465	Cluster 4	0.876299	1.10154	0.651061
YPD+0.8mM Diamide	CUT465	Cluster 4	0.944438	1.11283	0.776044
YP+2% Glucose	CUT468	Cluster 6	0.996813	1.03156	0.962066
YP+2% Glucose+5% Meth	CUT468	Cluster 6	1.03963	1.09239	0.986875
YP+2% Glucose+0.4% TCA	CUT468	Cluster 6	NA	NA	NA
YP+2% Galactose	CUT468	Cluster 6	1.06588	1.17273	0.959026
YP+7% Ethanol	CUT468	Cluster 6	0.932505	0.990452	0.874557
YP+2% Sorbitol	CUT468	Cluster 6	0.895672	1.18565	0.605691
YP+3% Ethanol	CUT468	Cluster 6	0.98762	1.23333	0.741908
YP+2% Glycerol	CUT468	Cluster 6	0.955396	1.02396	0.886835
YP+5% Ethanol	CUT468	Cluster 6	1.03994	1.21921	0.86067
YPD @20°C	CUT468	Cluster 6	0.997961	1.03844	0.957485
YP+2% Glucose+10% Eth	CUT468	Cluster 6	1.09987	1.1594	1.04033
YP+2% Glucose+3.1% L-lactic aci	CUT468	Cluster 6	1.09696	1.21755	0.976369
YPD @37°C	CUT468	Cluster 6	0.941471	1.03593	0.847012
YP+2% Glucose+5% isopropanol	CUT468	Cluster 6	1.02987	1.12421	0.935524
YP+2% Raffinose	CUT468	Cluster 6	0.960892	1.01824	0.903548
YP+2% Melezitose	CUT468	Cluster 6	0.887963	1.07295	0.702971
YP+2% Sucrose	CUT468	Cluster 6	1.02031	1.0639	0.976727
YP+2% Fructose	CUT468	Cluster 6	1.07432	1.13788	1.01075
YPD @10°C	CUT468	Cluster 6	0.999851	1.11045	0.889249
YP+2% Glucose+0.4% Acetic acid	CUT468	Cluster 6	1.03848	1.11285	0.964104
YPD+2mM Hydrogen Peroxide	CUT468	Cluster 6	1.04379	1.09827	0.9893
YPD+76uM Menadione	CUT468	Cluster 6	1.04071	1.10928	0.972144
YPD+0.8mM Diamide	CUT468	Cluster 6	1.00424	1.05216	0.956322
YP+2% Glucose	CUT474	Cluster 6	0.971779	1.08466	0.858897
YP+2% Glucose+5% Meth	CUT474	Cluster 6	1.033	1.14582	0.920176
YP+2% Glucose+0.4% TCA	CUT474	Cluster 6	0.991522	1.10761	0.875434
YP+2% Galactose	CUT474	Cluster 6	0.986604	1.11333	0.859879
YP+7% Ethanol	CUT474	Cluster 6	0.881204	0.965158	0.797249
YP+2% Sorbitol	CUT474	Cluster 6	0.85957	1.09531	0.623831
YP+3% Ethanol	CUT474	Cluster 6	0.886981	1.12296	0.651005
YP+2% Glycerol	CUT474	Cluster 6	0.966996	1.07131	0.862681
YP+5% Ethanol	CUT474	Cluster 6	0.948973	1.24712	0.650828
YPD @20°C	CUT474	Cluster 6	0.975915	1.0507	0.901131
YP+2% Glucose+10% Eth	CUT474	Cluster 6	1.08532	1.4069	0.763735
YP+2% Glucose+3.1% L-lactic aci	CUT474	Cluster 6	1.00873	1.12145	0.896017
YPD @37°C	CUT474	Cluster 6	0.937322	0.999716	0.874928
YP+2% Glucose+5% isopropanol	CUT474	Cluster 6	1.03749	1.19431	0.880676
YP+2% Raffinose	CUT474	Cluster 6	0.972887	1.04093	0.904847
YP+2% Melezitose	CUT474	Cluster 6	0.949402	1.12831	0.77049
YP+2% Sucrose	CUT474	Cluster 6	0.952908	1.00737	0.898442
YP+2% Fructose	CUT474	Cluster 6	1.03804	1.11502	0.961048
YPD @10°C	CUT474	Cluster 6	0.958926	1.04826	0.869596
YP+2% Glucose+0.4% Acetic acid	CUT474	Cluster 6	1.00151	1.06014	0.942889
YPD+2mM Hydrogen Peroxide	CUT474	Cluster 6	1.04855	1.15222	0.944867
YPD+76uM Menadione	CUT474	Cluster 6	1.04572	1.1658	0.925636
YPD+0.8mM Diamide	CUT474	Cluster 6	1.04849	1.16019	0.936793
YP+2% Glucose	CUT494	Cluster 5	0.973945	1.03291	0.914978
YP+2% Glucose+5% Meth	CUT494	Cluster 5	1.15463	1.41891	0.89035
YP+2% Glucose+0.4% TCA	CUT494	Cluster 5	1.10036	1.15571	1.04501
YP+2% Galactose	CUT494	Cluster 5	1.13763	1.4194	0.855866
YP+7% Ethanol	CUT494	Cluster 5	1.13508	1.40272	0.867442
YP+2% Sorbitol	CUT494	Cluster 5	1.01934	1.13836	0.900315
YP+3% Ethanol	CUT494	Cluster 5	1.05136	1.42067	0.682043
YP+2% Glycerol	CUT494	Cluster 5	0.94569	1.24127	0.650111
YP+5% Ethanol	CUT494	Cluster 5	1.03345	1.32169	0.745215
YPD @20°C	CUT494	Cluster 5	1.0015	1.37761	0.625386
YP+2% Glucose+10% Eth	CUT494	Cluster 5	0.965706	1.23392	0.697489
YP+2% Glucose+3.1% L-lactic aci	CUT494	Cluster 5	0.920603	1.28222	0.558982
YPD @37°C	CUT494	Cluster 5	1.08445	1.32201	0.846897
YP+2% Glucose+5% isopropanol	CUT494	Cluster 5	1.04701	1.33835	0.755678
YP+2% Raffinose	CUT494	Cluster 5	1.00686	1.03577	0.97795
YP+2% Melezitose	CUT494	Cluster 5	1.04546	1.22545	0.865483
YP+2% Sucrose	CUT494	Cluster 5	0.98616	1.06211	0.910209
YP+2% Fructose	CUT494	Cluster 5	0.901323	1.78903	0.0136156
YPD @10°C	CUT494	Cluster 5	0.96122	1.29139	0.631047
YP+2% Glucose+0.4% Acetic acid	CUT494	Cluster 5	1.14294	1.51411	0.771773
YPD+2mM Hydrogen Peroxide	CUT494	Cluster 5	0.926995	0.991038	0.862953
YPD+76uM Menadione	CUT494	Cluster 5	0.927437	1.12811	0.726763
YPD+0.8mM Diamide	CUT494	Cluster 5	0.944341	1.19369	0.694996
YP+2% Glucose	CUT541/542/SUT503	Cluster 7	0.913223	1.37107	0.45538
YP+2% Glucose+5% Meth	CUT541/542/SUT503	Cluster 7	1.00146	1.05895	0.943967
YP+2% Glucose+0.4% TCA	CUT541/542/SUT503	Cluster 7	0.993101	1.14407	0.842136
YP+2% Galactose	CUT541/542/SUT503	Cluster 7	0.990126	1.05834	0.921912
YP+7% Ethanol	CUT541/542/SUT503	Cluster 7	0.907816	0.997931	0.817701
YP+2% Sorbitol	CUT541/542/SUT503	Cluster 7	0.796066	1.23216	0.359969
YP+3% Ethanol	CUT541/542/SUT503	Cluster 7	0.872177	1.1643	0.580053
YP+2% Glycerol	CUT541/542/SUT503	Cluster 7	0.953321	0.992238	0.914403
YP+5% Ethanol	CUT541/542/SUT503	Cluster 7	0.954504	1.12235	0.78666
YPD @20°C	CUT541/542/SUT503	Cluster 7	0.959521	1.05834	0.860705
YP+2% Glucose+10% Eth	CUT541/542/SUT503	Cluster 7	1.07881	1.19289	0.96474
YP+2% Glucose+3.1% L-lactic aci	CUT541/542/SUT503	Cluster 7	1.0253	1.0825	0.968091
YPD @37°C	CUT541/542/SUT503	Cluster 7	0.886958	1.06968	0.704241
YP+2% Glucose+5% isopropanol	CUT541/542/SUT503	Cluster 7	1.00919	1.11842	0.899951
YP+2% Raffinose	CUT541/542/SUT503	Cluster 7	0.899012	1.01157	0.786454
YP+2% Melezitose	CUT541/542/SUT503	Cluster 7	0.82651	1.24025	0.412767
YP+2% Sucrose	CUT541/542/SUT503	Cluster 7	0.957246	1.01261	0.90188
YP+2% Fructose	CUT541/542/SUT503	Cluster 7	1.01837	1.06249	0.974252
YPD @10°C	CUT541/542/SUT503	Cluster 7	1.00317	1.09668	0.909659
YP+2% Glucose+0.4% Acetic acid	CUT541/542/SUT503	Cluster 7	1.01505	1.12692	0.90318
YPD+2mM Hydrogen Peroxide	CUT541/542/SUT503	Cluster 7	0.98447	1.00046	0.968477
YPD+76uM Menadione	CUT541/542/SUT503	Cluster 7	1.00206	1.0584	0.945718
YPD+0.8mM Diamide	CUT541/542/SUT503	Cluster 7	0.981729	1.0347	0.92876
YP+2% Glucose	CUT546	Cluster 6	0.87959	1.31314	0.446045
YP+2% Glucose+5% Meth	CUT546	Cluster 6	1.01002	1.13681	0.883224
YP+2% Glucose+0.4% TCA	CUT546	Cluster 6	1.00734	1.20697	0.807707
YP+2% Galactose	CUT546	Cluster 6	1.0205	1.11061	0.930386
YP+7% Ethanol	CUT546	Cluster 6	0.93017	1.13682	0.723521
YP+2% Sorbitol	CUT546	Cluster 6	1.04695	1.63515	0.458746
YP+3% Ethanol	CUT546	Cluster 6	0.8156	1.18524	0.445966
YP+2% Glycerol	CUT546	Cluster 6	0.942391	1.01237	0.872411
YP+5% Ethanol	CUT546	Cluster 6	0.924946	1.17066	0.679232
YPD @20°C	CUT546	Cluster 6	1.0148	1.14203	0.887575
YP+2% Glucose+10% Eth	CUT546	Cluster 6	1.08413	1.21821	0.950057
YP+2% Glucose+3.1% L-lactic aci	CUT546	Cluster 6	1.01215	1.08491	0.939389
YPD @37°C	CUT546	Cluster 6	0.894049	1.00802	0.780077
YP+2% Glucose+5% isopropanol	CUT546	Cluster 6	0.983434	1.20037	0.766499
YP+2% Raffinose	CUT546	Cluster 6	0.964289	1.25881	0.669769
YP+2% Melezitose	CUT546	Cluster 6	0.965554	1.37469	0.556414
YP+2% Sucrose	CUT546	Cluster 6	1.03157	1.14786	0.915278
YP+2% Fructose	CUT546	Cluster 6	1.00386	1.23162	0.776108
YPD @10°C	CUT546	Cluster 6	1.01598	1.10885	0.923108
YP+2% Glucose+0.4% Acetic acid	CUT546	Cluster 6	0.992194	1.13795	0.846443
YPD+2mM Hydrogen Peroxide	CUT546	Cluster 6	1.03002	1.05958	1.00046
YPD+76uM Menadione	CUT546	Cluster 6	1.08803	1.2212	0.954867
YPD+0.8mM Diamide	CUT546	Cluster 6	1.06286	1.08891	1.03682
YP+2% Glucose	CUT572	Cluster 5	0.903373	1.36234	0.444407
YP+2% Glucose+5% Meth	CUT572	Cluster 5	1.07319	1.28502	0.861372
YP+2% Glucose+0.4% TCA	CUT572	Cluster 5	1.0938	1.26097	0.926632
YP+2% Galactose	CUT572	Cluster 5	1.11607	1.36184	0.870292
YP+7% Ethanol	CUT572	Cluster 5	1.08624	1.45204	0.720452
YP+2% Sorbitol	CUT572	Cluster 5	0.935771	1.16102	0.71052
YP+3% Ethanol	CUT572	Cluster 5	0.899012	1.15466	0.643361
YP+2% Glycerol	CUT572	Cluster 5	0.952972	1.03867	0.867272
YP+5% Ethanol	CUT572	Cluster 5	1.03556	1.47122	0.599899
YPD @20°C	CUT572	Cluster 5	0.952338	1.04605	0.858627
YP+2% Glucose+10% Eth	CUT572	Cluster 5	1.21014	1.69444	0.725842
YP+2% Glucose+3.1% L-lactic aci	CUT572	Cluster 5	1.09316	1.38824	0.798076
YPD @37°C	CUT572	Cluster 5	0.964896	1.10156	0.828231
YP+2% Glucose+5% isopropanol	CUT572	Cluster 5	1.08514	1.38554	0.784732
YP+2% Raffinose	CUT572	Cluster 5	0.955298	1.11136	0.799241
YP+2% Melezitose	CUT572	Cluster 5	0.86646	1.25471	0.478207
YP+2% Sucrose	CUT572	Cluster 5	1.02674	1.16711	0.886378
YP+2% Fructose	CUT572	Cluster 5	1.0224	1.07171	0.97309
YPD @10°C	CUT572	Cluster 5	1.04435	1.18524	0.90345
YP+2% Glucose+0.4% Acetic acid	CUT572	Cluster 5	1.10419	1.44007	0.768309
YPD+2mM Hydrogen Peroxide	CUT572	Cluster 5	1.03728	1.19275	0.881822
YPD+76uM Menadione	CUT572	Cluster 5	1.0008	1.04427	0.957335
YPD+0.8mM Diamide	CUT572	Cluster 5	0.993097	1.06759	0.918603
YP+2% Glucose	CUT575	Cluster 4	0.971324	1.00178	0.94087
YP+2% Glucose+5% Meth	CUT575	Cluster 4	0.976251	1.07998	0.872519
YP+2% Glucose+0.4% TCA	CUT575	Cluster 4	0.918963	1.28039	0.557534
YP+2% Galactose	CUT575	Cluster 4	0.968276	1.07381	0.862742
YP+7% Ethanol	CUT575	Cluster 4	0.953183	1.09928	0.807083
YP+2% Sorbitol	CUT575	Cluster 4	0.821586	1.06387	0.579298
YP+3% Ethanol	CUT575	Cluster 4	0.836952	1.02091	0.65299
YP+2% Glycerol	CUT575	Cluster 4	0.934586	0.984657	0.884514
YP+5% Ethanol	CUT575	Cluster 4	0.938599	1.14594	0.731259
YPD @20°C	CUT575	Cluster 4	0.958316	1.10606	0.810576
YP+2% Glucose+10% Eth	CUT575	Cluster 4	0.946864	1.25995	0.633783
YP+2% Glucose+3.1% L-lactic aci	CUT575	Cluster 4	0.953413	1.15819	0.748632
YPD @37°C	CUT575	Cluster 4	0.880373	0.954369	0.806378
YP+2% Glucose+5% isopropanol	CUT575	Cluster 4	0.9179	1.29048	0.545321
YP+2% Raffinose	CUT575	Cluster 4	0.914019	0.973381	0.854658
YP+2% Melezitose	CUT575	Cluster 4	0.846854	0.983134	0.710575
YP+2% Sucrose	CUT575	Cluster 4	0.997887	1.14177	0.854008
YP+2% Fructose	CUT575	Cluster 4	1.0287	1.16502	0.892371
YPD @10°C	CUT575	Cluster 4	0.931656	1.06746	0.79585
YP+2% Glucose+0.4% Acetic acid	CUT575	Cluster 4	1.03433	1.2752	0.793459
YPD+2mM Hydrogen Peroxide	CUT575	Cluster 4	0.987621	1.03461	0.940632
YPD+76uM Menadione	CUT575	Cluster 4	0.924263	0.971093	0.877432
YPD+0.8mM Diamide	CUT575	Cluster 4	0.945522	1.03005	0.860995
YP+2% Glucose	CUT634	Cluster 6	0.98042	1.06737	0.893474
YP+2% Glucose+5% Meth	CUT634	Cluster 6	0.989391	1.06314	0.915641
YP+2% Glucose+0.4% TCA	CUT634	Cluster 6	0.935077	1.05044	0.819712
YP+2% Galactose	CUT634	Cluster 6	0.941745	1.14368	0.739814
YP+7% Ethanol	CUT634	Cluster 6	0.875255	1.0935	0.65701
YP+2% Sorbitol	CUT634	Cluster 6	NA	NA	NA
YP+3% Ethanol	CUT634	Cluster 6	0.729137	1.45476	0.00350826
YP+2% Glycerol	CUT634	Cluster 6	0.921882	0.958057	0.885708
YP+5% Ethanol	CUT634	Cluster 6	0.7547	1.52411	-0.0147104
YPD @20°C	CUT634	Cluster 6	0.969942	0.995333	0.944551
YP+2% Glucose+10% Eth	CUT634	Cluster 6	0.926174	1.35732	0.495023
YP+2% Glucose+3.1% L-lactic aci	CUT634	Cluster 6	0.959667	1.06973	0.849601
YPD @37°C	CUT634	Cluster 6	0.893881	1.04465	0.743114
YP+2% Glucose+5% isopropanol	CUT634	Cluster 6	1.02461	1.16792	0.881295
YP+2% Raffinose	CUT634	Cluster 6	1.10723	1.60702	0.607451
YP+2% Melezitose	CUT634	Cluster 6	1.23565	2.17133	0.299972
YP+2% Sucrose	CUT634	Cluster 6	1.05734	1.27791	0.836763
YP+2% Fructose	CUT634	Cluster 6	1.06204	1.16014	0.963939
YPD @10°C	CUT634	Cluster 6	1.01809	1.13196	0.90421
YP+2% Glucose+0.4% Acetic acid	CUT634	Cluster 6	0.927961	1.19601	0.659914
YPD+2mM Hydrogen Peroxide	CUT634	Cluster 6	0.996964	1.01746	0.97647
YPD+76uM Menadione	CUT634	Cluster 6	0.984177	1.01941	0.948944
YPD+0.8mM Diamide	CUT634	Cluster 6	0.976596	1.06323	0.889962
YP+2% Glucose	CUT645	Cluster 7	0.979936	1.03006	0.929813
YP+2% Glucose+5% Meth	CUT645	Cluster 7	1.03234	1.13326	0.931419
YP+2% Glucose+0.4% TCA	CUT645	Cluster 7	0.996165	1.07282	0.919505
YP+2% Galactose	CUT645	Cluster 7	1.01267	1.12844	0.896904
YP+7% Ethanol	CUT645	Cluster 7	0.929934	1.01029	0.849579
YP+2% Sorbitol	CUT645	Cluster 7	0.893141	1.0637	0.722584
YP+3% Ethanol	CUT645	Cluster 7	1.00823	1.10498	0.911479
YP+2% Glycerol	CUT645	Cluster 7	0.95014	1.00482	0.895461
YP+5% Ethanol	CUT645	Cluster 7	1.02343	1.21102	0.83584
YPD @20°C	CUT645	Cluster 7	1.00584	1.09285	0.918832
YP+2% Glucose+10% Eth	CUT645	Cluster 7	1.01276	1.06677	0.958746
YP+2% Glucose+3.1% L-lactic aci	CUT645	Cluster 7	1.01179	1.11493	0.90866
YPD @37°C	CUT645	Cluster 7	0.981051	1.02642	0.935685
YP+2% Glucose+5% isopropanol	CUT645	Cluster 7	0.998184	1.07957	0.9168
YP+2% Raffinose	CUT645	Cluster 7	0.888906	0.981997	0.795816
YP+2% Melezitose	CUT645	Cluster 7	0.849755	0.986629	0.712882
YP+2% Sucrose	CUT645	Cluster 7	0.910734	1.00368	0.817788
YP+2% Fructose	CUT645	Cluster 7	1.04959	1.20522	0.893967
YPD @10°C	CUT645	Cluster 7	1.04173	1.12216	0.96129
YP+2% Glucose+0.4% Acetic acid	CUT645	Cluster 7	0.98955	1.22709	0.752009
YPD+2mM Hydrogen Peroxide	CUT645	Cluster 7	0.988189	1.01321	0.963164
YPD+76uM Menadione	CUT645	Cluster 7	0.983219	1.04268	0.923762
YPD+0.8mM Diamide	CUT645	Cluster 7	0.984463	1.03647	0.932456
YP+2% Glucose	CUT666	Cluster 6	0.970264	1.02241	0.918122
YP+2% Glucose+5% Meth	CUT666	Cluster 6	0.978203	1.04255	0.91386
YP+2% Glucose+0.4% TCA	CUT666	Cluster 6	0.915244	1.27963	0.550857
YP+2% Galactose	CUT666	Cluster 6	1.00855	1.08286	0.934239
YP+7% Ethanol	CUT666	Cluster 6	0.948854	1.06221	0.835495
YP+2% Sorbitol	CUT666	Cluster 6	0.96573	1.05514	0.876322
YP+3% Ethanol	CUT666	Cluster 6	1.00255	1.08452	0.92058
YP+2% Glycerol	CUT666	Cluster 6	0.980892	1.03613	0.925658
YP+5% Ethanol	CUT666	Cluster 6	1.02515	1.16796	0.882347
YPD @20°C	CUT666	Cluster 6	0.995996	1.05551	0.936483
YP+2% Glucose+10% Eth	CUT666	Cluster 6	0.947034	1.24048	0.653591
YP+2% Glucose+3.1% L-lactic aci	CUT666	Cluster 6	1.01631	1.09079	0.941837
YPD @37°C	CUT666	Cluster 6	0.9407	1.00195	0.879446
YP+2% Glucose+5% isopropanol	CUT666	Cluster 6	0.960343	1.01851	0.902172
YP+2% Raffinose	CUT666	Cluster 6	0.962627	1.05796	0.86729
YP+2% Melezitose	CUT666	Cluster 6	0.973862	1.03308	0.914644
YP+2% Sucrose	CUT666	Cluster 6	1.01913	1.06992	0.968352
YP+2% Fructose	CUT666	Cluster 6	1.06627	1.16831	0.964228
YPD @10°C	CUT666	Cluster 6	0.999278	1.05856	0.939996
YP+2% Glucose+0.4% Acetic acid	CUT666	Cluster 6	1.03282	1.14655	0.919078
YPD+2mM Hydrogen Peroxide	CUT666	Cluster 6	1.02857	1.11514	0.941997
YPD+76uM Menadione	CUT666	Cluster 6	1.01209	1.08095	0.943233
YPD+0.8mM Diamide	CUT666	Cluster 6	1.02213	1.0711	0.973152
YP+2% Glucose	CUT672	Cluster 6	0.961243	1.00655	0.915939
YP+2% Glucose+5% Meth	CUT672	Cluster 6	1.00378	1.03424	0.973322
YP+2% Glucose+0.4% TCA	CUT672	Cluster 6	1.03282	1.21525	0.850393
YP+2% Galactose	CUT672	Cluster 6	1.03629	1.13375	0.938838
YP+7% Ethanol	CUT672	Cluster 6	0.939685	1.01588	0.86349
YP+2% Sorbitol	CUT672	Cluster 6	0.944453	1.14769	0.741218
YP+3% Ethanol	CUT672	Cluster 6	0.96544	1.14073	0.790152
YP+2% Glycerol	CUT672	Cluster 6	1.07585	1.37459	0.777113
YP+5% Ethanol	CUT672	Cluster 6	1.04758	1.28366	0.811494
YPD @20°C	CUT672	Cluster 6	0.962313	1.05427	0.870352
YP+2% Glucose+10% Eth	CUT672	Cluster 6	1.0838	1.18899	0.978621
YP+2% Glucose+3.1% L-lactic aci	CUT672	Cluster 6	1.075	1.13567	1.01432
YPD @37°C	CUT672	Cluster 6	0.917126	0.99211	0.842142
YP+2% Glucose+5% isopropanol	CUT672	Cluster 6	0.974057	1.05906	0.889052
YP+2% Raffinose	CUT672	Cluster 6	0.982678	1.02993	0.93543
YP+2% Melezitose	CUT672	Cluster 6	0.945025	1.11677	0.773278
YP+2% Sucrose	CUT672	Cluster 6	0.992154	1.06898	0.915329
YP+2% Fructose	CUT672	Cluster 6	1.05396	1.13904	0.968878
YPD @10°C	CUT672	Cluster 6	1.00741	1.12488	0.889929
YP+2% Glucose+0.4% Acetic acid	CUT672	Cluster 6	1.05025	1.10005	1.00044
YPD+2mM Hydrogen Peroxide	CUT672	Cluster 6	0.975577	1.02489	0.92626
YPD+76uM Menadione	CUT672	Cluster 6	0.999134	1.05633	0.941936
YPD+0.8mM Diamide	CUT672	Cluster 6	1.00217	1.07792	0.926408
YP+2% Glucose	CUT764	Cluster 6	0.988656	1.03708	0.940233
YP+2% Glucose+5% Meth	CUT764	Cluster 6	1.02801	1.05624	0.999786
YP+2% Glucose+0.4% TCA	CUT764	Cluster 6	1.03991	1.0893	0.990526
YP+2% Galactose	CUT764	Cluster 6	1.04444	1.15561	0.93327
YP+7% Ethanol	CUT764	Cluster 6	0.930315	1.01014	0.85049
YP+2% Sorbitol	CUT764	Cluster 6	0.8663	1.10146	0.631135
YP+3% Ethanol	CUT764	Cluster 6	0.902976	1.12569	0.680257
YP+2% Glycerol	CUT764	Cluster 6	0.981476	1.04667	0.916278
YP+5% Ethanol	CUT764	Cluster 6	0.966085	1.28873	0.643444
YPD @20°C	CUT764	Cluster 6	1.00722	1.06425	0.950181
YP+2% Glucose+10% Eth	CUT764	Cluster 6	1.10601	1.30671	0.905307
YP+2% Glucose+3.1% L-lactic aci	CUT764	Cluster 6	1.04563	1.13906	0.9522
YPD @37°C	CUT764	Cluster 6	0.9667	1.04367	0.889726
YP+2% Glucose+5% isopropanol	CUT764	Cluster 6	1.04297	1.1684	0.91755
YP+2% Raffinose	CUT764	Cluster 6	0.953912	1.00019	0.90763
YP+2% Melezitose	CUT764	Cluster 6	0.935073	1.23402	0.63613
YP+2% Sucrose	CUT764	Cluster 6	0.974515	1.02964	0.919389
YP+2% Fructose	CUT764	Cluster 6	1.09309	1.20807	0.97811
YPD @10°C	CUT764	Cluster 6	0.965462	0.983921	0.947003
YP+2% Glucose+0.4% Acetic acid	CUT764	Cluster 6	1.03078	1.21214	0.849427
YPD+2mM Hydrogen Peroxide	CUT764	Cluster 6	1.00533	1.12469	0.885958
YPD+76uM Menadione	CUT764	Cluster 6	1.03953	1.16764	0.911411
YPD+0.8mM Diamide	CUT764	Cluster 6	1.02464	1.13758	0.911701
YP+2% Glucose	CUT782	Cluster 4	0.882411	1.32859	0.436237
YP+2% Glucose+5% Meth	CUT782	Cluster 4	1.00506	1.27376	0.736366
YP+2% Glucose+0.4% TCA	CUT782	Cluster 4	0.81257	1.31842	0.306724
YP+2% Galactose	CUT782	Cluster 4	0.79381	1.38967	0.197952
YP+7% Ethanol	CUT782	Cluster 4	0.681511	1.66255	-0.299525
YP+2% Sorbitol	CUT782	Cluster 4	0.544475	1.02598	0.0629703
YP+3% Ethanol	CUT782	Cluster 4	0.852146	1.34836	0.355934
YP+2% Glycerol	CUT782	Cluster 4	0.939543	1.0606	0.818483
YP+5% Ethanol	CUT782	Cluster 4	0.910866	1.3268	0.494928
YPD @20°C	CUT782	Cluster 4	1.00939	1.09644	0.922337
YP+2% Glucose+10% Eth	CUT782	Cluster 4	1.04373	1.51789	0.569574
YP+2% Glucose+3.1% L-lactic aci	CUT782	Cluster 4	0.885223	1.20435	0.566096
YPD @37°C	CUT782	Cluster 4	0.959991	1.06983	0.850156
YP+2% Glucose+5% isopropanol	CUT782	Cluster 4	1.04527	1.20893	0.88162
YP+2% Raffinose	CUT782	Cluster 4	0.746368	1.31838	0.174351
YP+2% Melezitose	CUT782	Cluster 4	0.489293	0.627529	0.351057
YP+2% Sucrose	CUT782	Cluster 4	0.827361	1.3893	0.265421
YP+2% Fructose	CUT782	Cluster 4	1.04795	1.14023	0.955665
YPD @10°C	CUT782	Cluster 4	0.880152	1.18309	0.577217
YP+2% Glucose+0.4% Acetic acid	CUT782	Cluster 4	0.805261	1.45963	0.150893
YPD+2mM Hydrogen Peroxide	CUT782	Cluster 4	1.06426	1.1066	1.02192
YPD+76uM Menadione	CUT782	Cluster 4	1.12024	1.33518	0.9053
YPD+0.8mM Diamide	CUT782	Cluster 4	1.05392	1.10884	0.998998
YP+2% Glucose	SNR10	Cluster 1	0.765396	1.13835	0.392444
YP+2% Glucose+5% Meth	SNR10	Cluster 1	0.818706	1.04654	0.590876
YP+2% Glucose+0.4% TCA	SNR10	Cluster 1	0.808041	1.11415	0.501931
YP+2% Galactose	SNR10	Cluster 1	0.894255	1.06967	0.718837
YP+7% Ethanol	SNR10	Cluster 1	0.949087	1.15306	0.745113
YP+2% Sorbitol	SNR10	Cluster 1	0.753932	1.05649	0.451374
YP+3% Ethanol	SNR10	Cluster 1	0.763923	1.07565	0.452197
YP+2% Glycerol	SNR10	Cluster 1	0.886811	1.00695	0.766668
YP+5% Ethanol	SNR10	Cluster 1	0.85063	1.24735	0.453905
YPD @20°C	SNR10	Cluster 1	0.789155	0.955738	0.622573
YP+2% Glucose+10% Eth	SNR10	Cluster 1	1.00305	1.33932	0.666782
YP+2% Glucose+3.1% L-lactic aci	SNR10	Cluster 1	0.871949	1.11817	0.625732
YPD @37°C	SNR10	Cluster 1	0.729348	0.82718	0.631516
YP+2% Glucose+5% isopropanol	SNR10	Cluster 1	0.794985	1.07097	0.518997
YP+2% Raffinose	SNR10	Cluster 1	0.861966	1.00269	0.721241
YP+2% Melezitose	SNR10	Cluster 1	0.777061	1.05196	0.502163
YP+2% Sucrose	SNR10	Cluster 1	0.911569	1.04866	0.774478
YP+2% Fructose	SNR10	Cluster 1	0.843439	1.0152	0.671677
YPD @10°C	SNR10	Cluster 1	0.953991	1.20482	0.703161
YP+2% Glucose+0.4% Acetic acid	SNR10	Cluster 1	0.935416	1.26787	0.60296
YPD+2mM Hydrogen Peroxide	SNR10	Cluster 1	0.809694	0.996165	0.623224
YPD+76uM Menadione	SNR10	Cluster 1	0.758458	1.22885	0.288068
YPD+0.8mM Diamide	SNR10	Cluster 1	0.875735	0.905975	0.845495
YP+2% Glucose	SNR11	Cluster 5	0.915557	1.4151	0.41601
YP+2% Glucose+5% Meth	SNR11	Cluster 5	1.19259	1.73118	0.653989
YP+2% Glucose+0.4% TCA	SNR11	Cluster 5	1.21945	1.67416	0.764741
YP+2% Galactose	SNR11	Cluster 5	1.0017	1.41417	0.589232
YP+7% Ethanol	SNR11	Cluster 5	1.10159	1.45471	0.748468
YP+2% Sorbitol	SNR11	Cluster 5	0.750978	1.17408	0.327875
YP+3% Ethanol	SNR11	Cluster 5	0.867229	1.32221	0.412246
YP+2% Glycerol	SNR11	Cluster 5	1.02903	1.16188	0.896185
YP+5% Ethanol	SNR11	Cluster 5	0.991611	1.41026	0.57296
YPD @20°C	SNR11	Cluster 5	1.13051	1.33158	0.929441
YP+2% Glucose+10% Eth	SNR11	Cluster 5	NA	NA	NA
YP+2% Glucose+3.1% L-lactic aci	SNR11	Cluster 5	1.21754	1.81702	0.61806
YPD @37°C	SNR11	Cluster 5	0.98665	1.0733	0.9
YP+2% Glucose+5% isopropanol	SNR11	Cluster 5	1.0958	1.32547	0.86614
YP+2% Raffinose	SNR11	Cluster 5	0.91243	1.18872	0.636137
YP+2% Melezitose	SNR11	Cluster 5	0.775353	1.29805	0.252655
YP+2% Sucrose	SNR11	Cluster 5	1.00191	1.22089	0.782936
YP+2% Fructose	SNR11	Cluster 5	1.0777	1.19098	0.964427
YPD @10°C	SNR11	Cluster 5	1.03363	1.20092	0.866339
YP+2% Glucose+0.4% Acetic acid	SNR11	Cluster 5	1.18746	1.48416	0.890754
YPD+2mM Hydrogen Peroxide	SNR11	Cluster 5	1.04473	1.1104	0.979058
YPD+76uM Menadione	SNR11	Cluster 5	0.949745	1.39252	0.506973
YPD+0.8mM Diamide	SNR11	Cluster 5	1.09039	1.13033	1.05045
YP+2% Glucose	SNR13	Cluster 7	0.898106	1.38543	0.410785
YP+2% Glucose+5% Meth	SNR13	Cluster 7	1.03349	1.21582	0.851154
YP+2% Glucose+0.4% TCA	SNR13	Cluster 7	1.06404	1.21701	0.911072
YP+2% Galactose	SNR13	Cluster 7	1.0612	1.20578	0.916617
YP+7% Ethanol	SNR13	Cluster 7	0.988156	1.2948	0.681511
YP+2% Sorbitol	SNR13	Cluster 7	0.760405	1.29745	0.223364
YP+3% Ethanol	SNR13	Cluster 7	0.813551	1.19271	0.434395
YP+2% Glycerol	SNR13	Cluster 7	0.935441	1.04638	0.8245
YP+5% Ethanol	SNR13	Cluster 7	0.863095	1.19755	0.528636
YPD @20°C	SNR13	Cluster 7	1.01696	1.13172	0.902207
YP+2% Glucose+10% Eth	SNR13	Cluster 7	1.16943	1.45324	0.885627
YP+2% Glucose+3.1% L-lactic aci	SNR13	Cluster 7	1.06101	1.33874	0.783283
YPD @37°C	SNR13	Cluster 7	1.03724	1.21806	0.856422
YP+2% Glucose+5% isopropanol	SNR13	Cluster 7	1.06529	1.33048	0.800093
YP+2% Raffinose	SNR13	Cluster 7	0.913805	1.06555	0.762058
YP+2% Melezitose	SNR13	Cluster 7	0.815764	1.30499	0.326535
YP+2% Sucrose	SNR13	Cluster 7	0.990319	1.05083	0.929807
YP+2% Fructose	SNR13	Cluster 7	1.03013	1.07294	0.987324
YPD @10°C	SNR13	Cluster 7	1.06927	1.31505	0.823497
YP+2% Glucose+0.4% Acetic acid	SNR13	Cluster 7	1.06261	1.25991	0.865296
YPD+2mM Hydrogen Peroxide	SNR13	Cluster 7	0.969627	1.01492	0.924335
YPD+76uM Menadione	SNR13	Cluster 7	1.04456	1.23139	0.857732
YPD+0.8mM Diamide	SNR13	Cluster 7	1.01341	1.03825	0.988565
YP+2% Glucose	SNR161	Cluster 7	0.961458	1.02669	0.896224
YP+2% Glucose+5% Meth	SNR161	Cluster 7	1.05867	1.33921	0.778137
YP+2% Glucose+0.4% TCA	SNR161	Cluster 7	1.0482	1.25677	0.839628
YP+2% Galactose	SNR161	Cluster 7	1.02962	1.30831	0.750933
YP+7% Ethanol	SNR161	Cluster 7	0.928842	1.20845	0.649231
YP+2% Sorbitol	SNR161	Cluster 7	0.777019	1.10175	0.452286
YP+3% Ethanol	SNR161	Cluster 7	0.639978	1.3501	-0.0701459
YP+2% Glycerol	SNR161	Cluster 7	0.935089	0.999291	0.870887
YP+5% Ethanol	SNR161	Cluster 7	0.76265	1.5718	-0.0464963
YPD @20°C	SNR161	Cluster 7	0.967045	1.04221	0.891885
YP+2% Glucose+10% Eth	SNR161	Cluster 7	0.804379	1.43233	0.176426
YP+2% Glucose+3.1% L-lactic aci	SNR161	Cluster 7	1.04933	1.2536	0.845053
YPD @37°C	SNR161	Cluster 7	0.933209	1.03659	0.829827
YP+2% Glucose+5% isopropanol	SNR161	Cluster 7	0.827143	1.65629	-0.00200585
YP+2% Raffinose	SNR161	Cluster 7	0.903333	1.08169	0.724973
YP+2% Melezitose	SNR161	Cluster 7	0.758602	0.976617	0.540588
YP+2% Sucrose	SNR161	Cluster 7	1.00474	1.06506	0.944416
YP+2% Fructose	SNR161	Cluster 7	1.05499	1.1406	0.969376
YPD @10°C	SNR161	Cluster 7	0.957331	1.1942	0.720465
YP+2% Glucose+0.4% Acetic acid	SNR161	Cluster 7	1.04316	1.19835	0.887974
YPD+2mM Hydrogen Peroxide	SNR161	Cluster 7	1.04188	1.11288	0.97089
YPD+76uM Menadione	SNR161	Cluster 7	1.0053	1.06411	0.946495
YPD+0.8mM Diamide	SNR161	Cluster 7	1.02799	1.1421	0.91388
YP+2% Glucose	SNR17A	Cluster 2	0.787781	1.14896	0.426602
YP+2% Glucose+5% Meth	SNR17A	Cluster 2	0.666156	0.963725	0.368587
YP+2% Glucose+0.4% TCA	SNR17A	Cluster 2	0.651368	1.22923	0.0735005
YP+2% Galactose	SNR17A	Cluster 2	0.385586	0.738565	0.0326066
YP+7% Ethanol	SNR17A	Cluster 2	0.433475	1.21215	-0.345202
YP+2% Sorbitol	SNR17A	Cluster 2	0.659882	1.28685	0.0329108
YP+3% Ethanol	SNR17A	Cluster 2	0.582269	0.986676	0.177862
YP+2% Glycerol	SNR17A	Cluster 2	0.77504	1.06613	0.483955
YP+5% Ethanol	SNR17A	Cluster 2	0.563228	1.43688	-0.310423
YPD @20°C	SNR17A	Cluster 2	0.767091	1.05718	0.476998
YP+2% Glucose+10% Eth	SNR17A	Cluster 2	0.825326	1.29955	0.351104
YP+2% Glucose+3.1% L-lactic aci	SNR17A	Cluster 2	0.491666	0.70492	0.278411
YPD @37°C	SNR17A	Cluster 2	0.628571	0.855122	0.40202
YP+2% Glucose+5% isopropanol	SNR17A	Cluster 2	0.75156	1.22126	0.28186
YP+2% Raffinose	SNR17A	Cluster 2	0.571217	0.912319	0.230114
YP+2% Melezitose	SNR17A	Cluster 2	0.659071	1.16265	0.155487
YP+2% Sucrose	SNR17A	Cluster 2	0.672206	1.21711	0.127307
YP+2% Fructose	SNR17A	Cluster 2	0.683127	1.19927	0.166985
YPD @10°C	SNR17A	Cluster 2	0.792933	1.08466	0.501201
YP+2% Glucose+0.4% Acetic acid	SNR17A	Cluster 2	0.527041	0.994304	0.0597789
YPD+2mM Hydrogen Peroxide	SNR17A	Cluster 2	0.689617	0.92478	0.454455
YPD+76uM Menadione	SNR17A	Cluster 2	0.810089	1.17678	0.443396
YPD+0.8mM Diamide	SNR17A	Cluster 2	0.811951	1.09893	0.524971
YP+2% Glucose	SNR17B	Cluster 7	0.934349	0.98896	0.879738
YP+2% Glucose+5% Meth	SNR17B	Cluster 7	1.0469	1.22575	0.868039
YP+2% Glucose+0.4% TCA	SNR17B	Cluster 7	0.990451	1.38614	0.59476
YP+2% Galactose	SNR17B	Cluster 7	1.00751	1.10503	0.909992
YP+7% Ethanol	SNR17B	Cluster 7	0.960177	1.1445	0.775857
YP+2% Sorbitol	SNR17B	Cluster 7	0.799559	1.14143	0.457691
YP+3% Ethanol	SNR17B	Cluster 7	0.896434	1.21558	0.577293
YP+2% Glycerol	SNR17B	Cluster 7	0.886897	0.945979	0.827816
YP+5% Ethanol	SNR17B	Cluster 7	0.894175	1.21257	0.575782
YPD @20°C	SNR17B	Cluster 7	0.972223	1.03575	0.908696
YP+2% Glucose+10% Eth	SNR17B	Cluster 7	0.999165	1.34697	0.651358
YP+2% Glucose+3.1% L-lactic aci	SNR17B	Cluster 7	1.05405	1.24308	0.865022
YPD @37°C	SNR17B	Cluster 7	0.967909	1.02503	0.910784
YP+2% Glucose+5% isopropanol	SNR17B	Cluster 7	1.03398	1.33013	0.737833
YP+2% Raffinose	SNR17B	Cluster 7	0.933082	1.05629	0.809875
YP+2% Melezitose	SNR17B	Cluster 7	0.802461	1.19179	0.413129
YP+2% Sucrose	SNR17B	Cluster 7	0.973311	1.06296	0.883661
YP+2% Fructose	SNR17B	Cluster 7	1.05239	1.12619	0.978597
YPD @10°C	SNR17B	Cluster 7	0.949275	1.10243	0.796121
YP+2% Glucose+0.4% Acetic acid	SNR17B	Cluster 7	1.08424	1.16484	1.00365
YPD+2mM Hydrogen Peroxide	SNR17B	Cluster 7	1.05591	1.09004	1.02177
YPD+76uM Menadione	SNR17B	Cluster 7	1.01382	1.11341	0.914236
YPD+0.8mM Diamide	SNR17B	Cluster 7	1.0134	1.1504	0.876404
YP+2% Glucose	SNR189	Cluster 7	0.947651	1.05363	0.841667
YP+2% Glucose+5% Meth	SNR189	Cluster 7	1.01847	1.20645	0.8305
YP+2% Glucose+0.4% TCA	SNR189	Cluster 7	1.03257	1.21785	0.847295
YP+2% Galactose	SNR189	Cluster 7	1.0556	1.30846	0.802739
YP+7% Ethanol	SNR189	Cluster 7	0.927295	1.11743	0.737155
YP+2% Sorbitol	SNR189	Cluster 7	0.833168	1.1427	0.523641
YP+3% Ethanol	SNR189	Cluster 7	0.893053	1.2719	0.514204
YP+2% Glycerol	SNR189	Cluster 7	0.98134	1.1014	0.861278
YP+5% Ethanol	SNR189	Cluster 7	0.880568	1.16231	0.598829
YPD @20°C	SNR189	Cluster 7	1.00488	1.07296	0.936809
YP+2% Glucose+10% Eth	SNR189	Cluster 7	1.02665	1.2081	0.845192
YP+2% Glucose+3.1% L-lactic aci	SNR189	Cluster 7	1.02586	1.11379	0.937931
YPD @37°C	SNR189	Cluster 7	0.999975	1.0782	0.921747
YP+2% Glucose+5% isopropanol	SNR189	Cluster 7	1.01194	1.23894	0.784934
YP+2% Raffinose	SNR189	Cluster 7	0.938975	1.05306	0.824894
YP+2% Melezitose	SNR189	Cluster 7	0.832608	1.14245	0.522766
YP+2% Sucrose	SNR189	Cluster 7	0.977201	1.07709	0.877308
YP+2% Fructose	SNR189	Cluster 7	1.05605	1.16746	0.944632
YPD @10°C	SNR189	Cluster 7	1.0583	1.14022	0.976376
YP+2% Glucose+0.4% Acetic acid	SNR189	Cluster 7	1.0315	1.11307	0.94994
YPD+2mM Hydrogen Peroxide	SNR189	Cluster 7	1.04308	1.06486	1.02129
YPD+76uM Menadione	SNR189	Cluster 7	1.04842	1.11686	0.979983
YPD+0.8mM Diamide	SNR189	Cluster 7	1.04607	1.08655	1.00559
YP+2% Glucose	SNR3	Cluster 7	0.891962	1.3909	0.39302
YP+2% Glucose+5% Meth	SNR3	Cluster 7	1.03819	1.15234	0.924042
YP+2% Glucose+0.4% TCA	SNR3	Cluster 7	1.00806	1.09171	0.924402
YP+2% Galactose	SNR3	Cluster 7	0.997127	1.07439	0.919866
YP+7% Ethanol	SNR3	Cluster 7	0.939429	1.0535	0.825358
YP+2% Sorbitol	SNR3	Cluster 7	0.783241	1.05142	0.515062
YP+3% Ethanol	SNR3	Cluster 7	0.872349	1.1933	0.5514
YP+2% Glycerol	SNR3	Cluster 7	1.03112	1.17962	0.882634
YP+5% Ethanol	SNR3	Cluster 7	0.890871	1.20825	0.573497
YPD @20°C	SNR3	Cluster 7	1.01072	1.19744	0.823994
YP+2% Glucose+10% Eth	SNR3	Cluster 7	1.06376	1.2468	0.880718
YP+2% Glucose+3.1% L-lactic aci	SNR3	Cluster 7	1.08199	1.22	0.943972
YPD @37°C	SNR3	Cluster 7	0.909753	0.97039	0.849116
YP+2% Glucose+5% isopropanol	SNR3	Cluster 7	1.00804	1.11817	0.897917
YP+2% Raffinose	SNR3	Cluster 7	0.886914	0.952723	0.821106
YP+2% Melezitose	SNR3	Cluster 7	0.836996	1.03017	0.643821
YP+2% Sucrose	SNR3	Cluster 7	0.968341	1.05326	0.883419
YP+2% Fructose	SNR3	Cluster 7	1.05416	1.07815	1.03017
YPD @10°C	SNR3	Cluster 7	0.971434	1.14044	0.802433
YP+2% Glucose+0.4% Acetic acid	SNR3	Cluster 7	1.03175	1.09216	0.971349
YPD+2mM Hydrogen Peroxide	SNR3	Cluster 7	0.979455	1.01684	0.942071
YPD+76uM Menadione	SNR3	Cluster 7	0.885111	1.39957	0.370649
YPD+0.8mM Diamide	SNR3	Cluster 7	0.961016	1.02119	0.90084
YP+2% Glucose	SNR31	Cluster 7	0.855887	1.31863	0.393149
YP+2% Glucose+5% Meth	SNR31	Cluster 7	1.01535	1.19796	0.83274
YP+2% Glucose+0.4% TCA	SNR31	Cluster 7	0.992481	1.04375	0.941212
YP+2% Galactose	SNR31	Cluster 7	0.978521	1.0433	0.913743
YP+7% Ethanol	SNR31	Cluster 7	0.932393	1.05104	0.81375
YP+2% Sorbitol	SNR31	Cluster 7	0.733402	1.24272	0.224085
YP+3% Ethanol	SNR31	Cluster 7	0.805217	1.25088	0.359549
YP+2% Glycerol	SNR31	Cluster 7	0.97581	1.16442	0.7872
YP+5% Ethanol	SNR31	Cluster 7	0.881986	1.27972	0.484253
YPD @20°C	SNR31	Cluster 7	0.969062	1.0284	0.909728
YP+2% Glucose+10% Eth	SNR31	Cluster 7	1.11501	1.55547	0.674553
YP+2% Glucose+3.1% L-lactic aci	SNR31	Cluster 7	0.9693	1.11011	0.828495
YPD @37°C	SNR31	Cluster 7	0.857635	1.00888	0.70639
YP+2% Glucose+5% isopropanol	SNR31	Cluster 7	1.01212	1.1565	0.86774
YP+2% Raffinose	SNR31	Cluster 7	0.833458	1.12889	0.538021
YP+2% Melezitose	SNR31	Cluster 7	0.751702	1.31167	0.191737
YP+2% Sucrose	SNR31	Cluster 7	0.95344	1.00597	0.900907
YP+2% Fructose	SNR31	Cluster 7	1.00621	1.12516	0.887263
YPD @10°C	SNR31	Cluster 7	1.03673	1.12198	0.951486
YP+2% Glucose+0.4% Acetic acid	SNR31	Cluster 7	1.00369	1.13861	0.868766
YPD+2mM Hydrogen Peroxide	SNR31	Cluster 7	0.986313	1.04211	0.930518
YPD+76uM Menadione	SNR31	Cluster 7	0.983059	1.04843	0.917688
YPD+0.8mM Diamide	SNR31	Cluster 7	0.984838	1.05477	0.914904
YP+2% Glucose	SNR32	Cluster 7	0.86308	1.34165	0.384508
YP+2% Glucose+5% Meth	SNR32	Cluster 7	0.972381	1.11551	0.82925
YP+2% Glucose+0.4% TCA	SNR32	Cluster 7	1.03761	1.23987	0.835348
YP+2% Galactose	SNR32	Cluster 7	1.03736	1.1649	0.909816
YP+7% Ethanol	SNR32	Cluster 7	1.08221	1.4044	0.760025
YP+2% Sorbitol	SNR32	Cluster 7	0.732886	1.18153	0.284239
YP+3% Ethanol	SNR32	Cluster 7	0.822854	1.25312	0.392584
YP+2% Glycerol	SNR32	Cluster 7	0.947084	1.02636	0.867804
YP+5% Ethanol	SNR32	Cluster 7	0.933938	1.33447	0.533407
YPD @20°C	SNR32	Cluster 7	1.03059	1.10429	0.956894
YP+2% Glucose+10% Eth	SNR32	Cluster 7	1.09533	1.3916	0.799059
YP+2% Glucose+3.1% L-lactic aci	SNR32	Cluster 7	1.02111	1.1849	0.857314
YPD @37°C	SNR32	Cluster 7	0.924904	0.967701	0.882107
YP+2% Glucose+5% isopropanol	SNR32	Cluster 7	1.01785	1.14643	0.889264
YP+2% Raffinose	SNR32	Cluster 7	0.943914	1.21686	0.670964
YP+2% Melezitose	SNR32	Cluster 7	0.718779	1.1045	0.333062
YP+2% Sucrose	SNR32	Cluster 7	0.997802	1.09502	0.900578
YP+2% Fructose	SNR32	Cluster 7	1.01722	1.14491	0.889522
YPD @10°C	SNR32	Cluster 7	1.04999	1.15908	0.940893
YP+2% Glucose+0.4% Acetic acid	SNR32	Cluster 7	1.1058	1.33923	0.872358
YPD+2mM Hydrogen Peroxide	SNR32	Cluster 7	0.995733	1.01812	0.973345
YPD+76uM Menadione	SNR32	Cluster 7	1.02091	1.13885	0.902963
YPD+0.8mM Diamide	SNR32	Cluster 7	1.00801	1.0506	0.965426
YP+2% Glucose	SNR33	Cluster 1	0.842675	1.31946	0.365889
YP+2% Glucose+5% Meth	SNR33	Cluster 1	0.957175	1.19546	0.718887
YP+2% Glucose+0.4% TCA	SNR33	Cluster 1	0.835905	1.04244	0.629373
YP+2% Galactose	SNR33	Cluster 1	0.842251	1.07671	0.607788
YP+7% Ethanol	SNR33	Cluster 1	0.744813	1.00145	0.48818
YP+2% Sorbitol	SNR33	Cluster 1	0.765114	1.33635	0.193874
YP+3% Ethanol	SNR33	Cluster 1	0.779079	1.12093	0.437228
YP+2% Glycerol	SNR33	Cluster 1	0.880015	1.07758	0.682446
YP+5% Ethanol	SNR33	Cluster 1	0.873487	1.19178	0.555197
YPD @20°C	SNR33	Cluster 1	0.917019	1.03676	0.797277
YP+2% Glucose+10% Eth	SNR33	Cluster 1	0.974645	1.17782	0.771467
YP+2% Glucose+3.1% L-lactic aci	SNR33	Cluster 1	0.848402	1.08722	0.609583
YPD @37°C	SNR33	Cluster 1	1.01277	1.13487	0.890666
YP+2% Glucose+5% isopropanol	SNR33	Cluster 1	0.908681	1.20828	0.609086
YP+2% Raffinose	SNR33	Cluster 1	0.838555	1.06897	0.608137
YP+2% Melezitose	SNR33	Cluster 1	0.812693	1.23711	0.388282
YP+2% Sucrose	SNR33	Cluster 1	0.802721	1.01585	0.589595
YP+2% Fructose	SNR33	Cluster 1	0.944344	1.04435	0.844333
YPD @10°C	SNR33	Cluster 1	0.842215	1.04032	0.644106
YP+2% Glucose+0.4% Acetic acid	SNR33	Cluster 1	0.806176	1.23997	0.372386
YPD+2mM Hydrogen Peroxide	SNR33	Cluster 1	0.893178	1.09753	0.688824
YPD+76uM Menadione	SNR33	Cluster 1	0.992865	1.28017	0.705565
YPD+0.8mM Diamide	SNR33	Cluster 1	0.936002	1.15016	0.721841
YP+2% Glucose	SNR34	Cluster 1	0.974807	1.09994	0.849672
YP+2% Glucose+5% Meth	SNR34	Cluster 1	1.00958	1.11544	0.903717
YP+2% Glucose+0.4% TCA	SNR34	Cluster 1	0.966893	1.11131	0.822473
YP+2% Galactose	SNR34	Cluster 1	0.98818	1.10428	0.872083
YP+7% Ethanol	SNR34	Cluster 1	0.867157	1.01541	0.718902
YP+2% Sorbitol	SNR34	Cluster 1	0.794375	1.07899	0.509764
YP+3% Ethanol	SNR34	Cluster 1	0.858938	1.16258	0.555294
YP+2% Glycerol	SNR34	Cluster 1	0.907577	1.33754	0.477616
YP+5% Ethanol	SNR34	Cluster 1	0.898835	1.28214	0.515532
YPD @20°C	SNR34	Cluster 1	0.940054	1.02026	0.859845
YP+2% Glucose+10% Eth	SNR34	Cluster 1	0.597882	1.58523	-0.389471
YP+2% Glucose+3.1% L-lactic aci	SNR34	Cluster 1	1.01852	1.08996	0.94708
YPD @37°C	SNR34	Cluster 1	0.89261	1.04932	0.735904
YP+2% Glucose+5% isopropanol	SNR34	Cluster 1	0.800826	1.59144	0.0102154
YP+2% Raffinose	SNR34	Cluster 1	0.895359	1.15964	0.631078
YP+2% Melezitose	SNR34	Cluster 1	0.832833	0.945085	0.720581
YP+2% Sucrose	SNR34	Cluster 1	1.04996	1.19253	0.907385
YP+2% Fructose	SNR34	Cluster 1	1.10413	1.17154	1.03673
YPD @10°C	SNR34	Cluster 1	0.878086	1.08815	0.668021
YP+2% Glucose+0.4% Acetic acid	SNR34	Cluster 1	1.01435	1.11109	0.917608
YPD+2mM Hydrogen Peroxide	SNR34	Cluster 1	1.01052	1.08907	0.931956
YPD+76uM Menadione	SNR34	Cluster 1	1.00614	1.08866	0.923622
YPD+0.8mM Diamide	SNR34	Cluster 1	0.966454	1.00607	0.926837
YP+2% Glucose	SNR36	Cluster 5	1.02494	1.09726	0.952629
YP+2% Glucose+5% Meth	SNR36	Cluster 5	1.10865	1.20538	1.01193
YP+2% Glucose+0.4% TCA	SNR36	Cluster 5	1.10721	1.17054	1.04388
YP+2% Galactose	SNR36	Cluster 5	1.10352	1.28698	0.920065
YP+7% Ethanol	SNR36	Cluster 5	0.957737	1.04989	0.865589
YP+2% Sorbitol	SNR36	Cluster 5	0.829702	1.14046	0.518943
YP+3% Ethanol	SNR36	Cluster 5	0.938284	1.2059	0.670668
YP+2% Glycerol	SNR36	Cluster 5	0.941674	1.01005	0.873296
YP+5% Ethanol	SNR36	Cluster 5	0.95616	1.30528	0.607037
YPD @20°C	SNR36	Cluster 5	1.06537	1.19768	0.93307
YP+2% Glucose+10% Eth	SNR36	Cluster 5	1.11071	1.15472	1.06671
YP+2% Glucose+3.1% L-lactic aci	SNR36	Cluster 5	1.08871	1.26101	0.916402
YPD @37°C	SNR36	Cluster 5	1.00702	1.08071	0.933328
YP+2% Glucose+5% isopropanol	SNR36	Cluster 5	0.89171	1.77263	0.0107909
YP+2% Raffinose	SNR36	Cluster 5	0.968571	1.01308	0.924058
YP+2% Melezitose	SNR36	Cluster 5	0.85775	1.02334	0.692157
YP+2% Sucrose	SNR36	Cluster 5	1.04579	1.105	0.986581
YP+2% Fructose	SNR36	Cluster 5	1.12226	1.16408	1.08044
YPD @10°C	SNR36	Cluster 5	1.04136	1.24144	0.841284
YP+2% Glucose+0.4% Acetic acid	SNR36	Cluster 5	1.12213	1.2542	0.990054
YPD+2mM Hydrogen Peroxide	SNR36	Cluster 5	1.02725	1.10722	0.947268
YPD+76uM Menadione	SNR36	Cluster 5	1.03001	1.06299	0.997026
YPD+0.8mM Diamide	SNR36	Cluster 5	1.04438	1.08215	1.00662
YP+2% Glucose	SNR37	Cluster 7	0.948545	0.995229	0.90186
YP+2% Glucose+5% Meth	SNR37	Cluster 7	0.986876	1.05307	0.920678
YP+2% Glucose+0.4% TCA	SNR37	Cluster 7	0.931952	1.22845	0.635454
YP+2% Galactose	SNR37	Cluster 7	1.01202	1.32734	0.696699
YP+7% Ethanol	SNR37	Cluster 7	0.904283	0.964602	0.843963
YP+2% Sorbitol	SNR37	Cluster 7	0.778422	1.06337	0.493469
YP+3% Ethanol	SNR37	Cluster 7	0.883072	1.05639	0.709754
YP+2% Glycerol	SNR37	Cluster 7	0.898444	0.933381	0.863507
YP+5% Ethanol	SNR37	Cluster 7	0.936186	1.25078	0.62159
YPD @20°C	SNR37	Cluster 7	0.983732	1.05834	0.909125
YP+2% Glucose+10% Eth	SNR37	Cluster 7	0.950915	1.25072	0.651109
YP+2% Glucose+3.1% L-lactic aci	SNR37	Cluster 7	0.995534	1.09056	0.900506
YPD @37°C	SNR37	Cluster 7	0.936186	1.0079	0.864469
YP+2% Glucose+5% isopropanol	SNR37	Cluster 7	1.02243	1.35421	0.690636
YP+2% Raffinose	SNR37	Cluster 7	0.883444	0.947347	0.81954
YP+2% Melezitose	SNR37	Cluster 7	0.818421	1.06029	0.576554
YP+2% Sucrose	SNR37	Cluster 7	0.959731	1.01131	0.908148
YP+2% Fructose	SNR37	Cluster 7	0.997109	1.07576	0.91846
YPD @10°C	SNR37	Cluster 7	1.03331	1.07653	0.990094
YP+2% Glucose+0.4% Acetic acid	SNR37	Cluster 7	1.03042	1.16401	0.896835
YPD+2mM Hydrogen Peroxide	SNR37	Cluster 7	0.936116	1.0736	0.798632
YPD+76uM Menadione	SNR37	Cluster 7	0.975258	1.00785	0.942668
YPD+0.8mM Diamide	SNR37	Cluster 7	0.975164	1.00766	0.942671
YP+2% Glucose	SNR39B	Cluster 7	0.956611	0.992413	0.920808
YP+2% Glucose+5% Meth	SNR39B	Cluster 7	0.974104	1.07822	0.869985
YP+2% Glucose+0.4% TCA	SNR39B	Cluster 7	1.01471	1.15041	0.879018
YP+2% Galactose	SNR39B	Cluster 7	0.928744	1.07965	0.777835
YP+7% Ethanol	SNR39B	Cluster 7	0.905723	1.01423	0.79722
YP+2% Sorbitol	SNR39B	Cluster 7	0.841905	1.1259	0.557916
YP+3% Ethanol	SNR39B	Cluster 7	0.920474	1.09617	0.744774
YP+2% Glycerol	SNR39B	Cluster 7	0.900856	0.994629	0.807082
YP+5% Ethanol	SNR39B	Cluster 7	0.958965	1.25778	0.66015
YPD @20°C	SNR39B	Cluster 7	0.977467	1.0671	0.887838
YP+2% Glucose+10% Eth	SNR39B	Cluster 7	1.00921	1.05863	0.959793
YP+2% Glucose+3.1% L-lactic aci	SNR39B	Cluster 7	0.968197	1.05602	0.880372
YPD @37°C	SNR39B	Cluster 7	0.915273	1.00833	0.822214
YP+2% Glucose+5% isopropanol	SNR39B	Cluster 7	0.987968	1.17615	0.799785
YP+2% Raffinose	SNR39B	Cluster 7	0.935297	1.0193	0.851289
YP+2% Melezitose	SNR39B	Cluster 7	0.843743	1.0766	0.610885
YP+2% Sucrose	SNR39B	Cluster 7	0.948932	1.02377	0.874092
YP+2% Fructose	SNR39B	Cluster 7	1.00902	1.06627	0.95178
YPD @10°C	SNR39B	Cluster 7	0.990096	1.05437	0.925823
YP+2% Glucose+0.4% Acetic acid	SNR39B	Cluster 7	0.974156	1.09369	0.854623
YPD+2mM Hydrogen Peroxide	SNR39B	Cluster 7	1.0003	1.04842	0.952177
YPD+76uM Menadione	SNR39B	Cluster 7	1.02526	1.22719	0.823336
YPD+0.8mM Diamide	SNR39B	Cluster 7	1.03845	1.08368	0.993216
YP+2% Glucose	SNR4	Cluster 7	0.955544	1.02739	0.883693
YP+2% Glucose+5% Meth	SNR4	Cluster 7	1.00384	1.1522	0.855485
YP+2% Glucose+0.4% TCA	SNR4	Cluster 7	1.00973	1.11587	0.903598
YP+2% Galactose	SNR4	Cluster 7	0.978143	1.0701	0.886182
YP+7% Ethanol	SNR4	Cluster 7	0.935469	1.10457	0.766372
YP+2% Sorbitol	SNR4	Cluster 7	0.869519	1.10538	0.633656
YP+3% Ethanol	SNR4	Cluster 7	0.89533	1.09103	0.699634
YP+2% Glycerol	SNR4	Cluster 7	0.942658	1.00377	0.881548
YP+5% Ethanol	SNR4	Cluster 7	0.957422	1.27264	0.6422
YPD @20°C	SNR4	Cluster 7	1.01617	1.0646	0.967731
YP+2% Glucose+10% Eth	SNR4	Cluster 7	1.06864	1.10612	1.03116
YP+2% Glucose+3.1% L-lactic aci	SNR4	Cluster 7	0.986205	1.10256	0.869852
YPD @37°C	SNR4	Cluster 7	0.958712	1.02015	0.897273
YP+2% Glucose+5% isopropanol	SNR4	Cluster 7	0.979676	1.0961	0.863253
YP+2% Raffinose	SNR4	Cluster 7	0.922315	0.985337	0.859293
YP+2% Melezitose	SNR4	Cluster 7	0.863745	0.999888	0.727602
YP+2% Sucrose	SNR4	Cluster 7	0.994159	1.04559	0.942727
YP+2% Fructose	SNR4	Cluster 7	1.0281	1.07714	0.979063
YPD @10°C	SNR4	Cluster 7	1.04395	1.25376	0.834141
YP+2% Glucose+0.4% Acetic acid	SNR4	Cluster 7	1.04517	1.19574	0.894593
YPD+2mM Hydrogen Peroxide	SNR4	Cluster 7	0.985181	1.02969	0.94067
YPD+76uM Menadione	SNR4	Cluster 7	1.11433	1.76355	0.465101
YPD+0.8mM Diamide	SNR4	Cluster 7	0.963742	1.07215	0.855331
YP+2% Glucose	SNR41	Cluster 7	0.945356	1.16225	0.728465
YP+2% Glucose+5% Meth	SNR41	Cluster 7	1.04868	1.18362	0.91375
YP+2% Glucose+0.4% TCA	SNR41	Cluster 7	1.26074	1.961	0.560473
YP+2% Galactose	SNR41	Cluster 7	1.02338	1.10204	0.944709
YP+7% Ethanol	SNR41	Cluster 7	0.965429	1.04357	0.887284
YP+2% Sorbitol	SNR41	Cluster 7	0.706536	1.26537	0.147702
YP+3% Ethanol	SNR41	Cluster 7	0.858941	1.43901	0.278877
YP+2% Glycerol	SNR41	Cluster 7	0.93029	1.05584	0.804737
YP+5% Ethanol	SNR41	Cluster 7	1.04189	1.18213	0.901642
YPD @20°C	SNR41	Cluster 7	1.03568	1.15352	0.917841
YP+2% Glucose+10% Eth	SNR41	Cluster 7	1.37994	2.39285	0.367028
YP+2% Glucose+3.1% L-lactic aci	SNR41	Cluster 7	1.0922	1.38183	0.802574
YPD @37°C	SNR41	Cluster 7	0.940834	1.10612	0.775552
YP+2% Glucose+5% isopropanol	SNR41	Cluster 7	1.00683	1.07645	0.937219
YP+2% Raffinose	SNR41	Cluster 7	0.910329	1.08129	0.739372
YP+2% Melezitose	SNR41	Cluster 7	0.764563	1.24147	0.287657
YP+2% Sucrose	SNR41	Cluster 7	1.00478	1.09396	0.915601
YP+2% Fructose	SNR41	Cluster 7	1.01545	1.07	0.960903
YPD @10°C	SNR41	Cluster 7	1.02216	1.14903	0.895288
YP+2% Glucose+0.4% Acetic acid	SNR41	Cluster 7	1.04957	1.22697	0.872162
YPD+2mM Hydrogen Peroxide	SNR41	Cluster 7	1.03077	1.04885	1.0127
YPD+76uM Menadione	SNR41	Cluster 7	1.00931	1.08948	0.929147
YPD+0.8mM Diamide	SNR41	Cluster 7	0.99324	1.04885	0.937633
YP+2% Glucose	SNR42	Cluster 7	0.9611	1.00445	0.917748
YP+2% Glucose+5% Meth	SNR42	Cluster 7	1.03927	1.16645	0.912092
YP+2% Glucose+0.4% TCA	SNR42	Cluster 7	1.11422	1.6503	0.578132
YP+2% Galactose	SNR42	Cluster 7	0.915558	1.21767	0.61345
YP+7% Ethanol	SNR42	Cluster 7	0.798309	1.21532	0.381294
YP+2% Sorbitol	SNR42	Cluster 7	0.552083	0.812369	0.291797
YP+3% Ethanol	SNR42	Cluster 7	0.836969	1.42171	0.25223
YP+2% Glycerol	SNR42	Cluster 7	0.884655	0.967887	0.801423
YP+5% Ethanol	SNR42	Cluster 7	0.948252	1.03423	0.862276
YPD @20°C	SNR42	Cluster 7	0.980847	1.03916	0.922536
YP+2% Glucose+10% Eth	SNR42	Cluster 7	1.18494	2.08107	0.288805
YP+2% Glucose+3.1% L-lactic aci	SNR42	Cluster 7	0.997313	1.11467	0.879953
YPD @37°C	SNR42	Cluster 7	0.970931	1.05689	0.88497
YP+2% Glucose+5% isopropanol	SNR42	Cluster 7	1.00917	1.11371	0.90463
YP+2% Raffinose	SNR42	Cluster 7	0.948614	1.20365	0.693579
YP+2% Melezitose	SNR42	Cluster 7	0.737713	1.23015	0.245275
YP+2% Sucrose	SNR42	Cluster 7	0.953033	0.982113	0.923952
YP+2% Fructose	SNR42	Cluster 7	1.01793	1.14803	0.887821
YPD @10°C	SNR42	Cluster 7	0.994234	1.04045	0.948013
YP+2% Glucose+0.4% Acetic acid	SNR42	Cluster 7	0.969614	1.07005	0.86918
YPD+2mM Hydrogen Peroxide	SNR42	Cluster 7	1.05894	1.12393	0.993955
YPD+76uM Menadione	SNR42	Cluster 7	1.00824	1.04298	0.973514
YPD+0.8mM Diamide	SNR42	Cluster 7	0.964382	1.05565	0.873118
YP+2% Glucose	SNR46	Cluster 4	0.990007	1.07981	0.900209
YP+2% Glucose+5% Meth	SNR46	Cluster 4	1.02407	2.18553	-0.137384
YP+2% Glucose+0.4% TCA	SNR46	Cluster 4	0.69457	1.53577	-0.146629
YP+2% Galactose	SNR46	Cluster 4	1.09802	1.51035	0.685694
YP+7% Ethanol	SNR46	Cluster 4	0.881474	0.996937	0.766011
YP+2% Sorbitol	SNR46	Cluster 4	0.68709	1.21518	0.158999
YP+3% Ethanol	SNR46	Cluster 4	0.834338	1.38258	0.286095
YP+2% Glycerol	SNR46	Cluster 4	0.92714	1.03155	0.822733
YP+5% Ethanol	SNR46	Cluster 4	0.918047	1.0007	0.835395
YPD @20°C	SNR46	Cluster 4	0.941677	1.16337	0.719982
YP+2% Glucose+10% Eth	SNR46	Cluster 4	0.530174	1.69285	-0.632506
YP+2% Glucose+3.1% L-lactic aci	SNR46	Cluster 4	0.994715	1.07939	0.910039
YPD @37°C	SNR46	Cluster 4	0.795385	1.22384	0.36693
YP+2% Glucose+5% isopropanol	SNR46	Cluster 4	0.998007	1.0914	0.904611
YP+2% Raffinose	SNR46	Cluster 4	0.918328	1.03934	0.797316
YP+2% Melezitose	SNR46	Cluster 4	0.706557	1.15843	0.254688
YP+2% Sucrose	SNR46	Cluster 4	1.00803	1.1233	0.892748
YP+2% Fructose	SNR46	Cluster 4	1.06031	1.19371	0.926922
YPD @10°C	SNR46	Cluster 4	1.05056	1.11885	0.982273
YP+2% Glucose+0.4% Acetic acid	SNR46	Cluster 4	1.03889	1.08651	0.991268
YPD+2mM Hydrogen Peroxide	SNR46	Cluster 4	0.628786	1.4368	-0.17923
YPD+76uM Menadione	SNR46	Cluster 4	0.999121	1.02838	0.969859
YPD+0.8mM Diamide	SNR46	Cluster 4	1.04004	1.12564	0.954436
YP+2% Glucose	SNR47	Cluster 7	1.00479	1.06957	0.940007
YP+2% Glucose+5% Meth	SNR47	Cluster 7	1.07816	1.16203	0.994291
YP+2% Glucose+0.4% TCA	SNR47	Cluster 7	1.02744	1.13473	0.920155
YP+2% Galactose	SNR47	Cluster 7	1.05778	1.24065	0.874903
YP+7% Ethanol	SNR47	Cluster 7	0.902518	0.99357	0.811466
YP+2% Sorbitol	SNR47	Cluster 7	0.879044	1.08486	0.673233
YP+3% Ethanol	SNR47	Cluster 7	0.903364	0.982263	0.824466
YP+2% Glycerol	SNR47	Cluster 7	0.952551	1.02627	0.878831
YP+5% Ethanol	SNR47	Cluster 7	0.917301	1.0978	0.7368
YPD @20°C	SNR47	Cluster 7	0.975874	1.01431	0.93744
YP+2% Glucose+10% Eth	SNR47	Cluster 7	1.04907	1.15424	0.943892
YP+2% Glucose+3.1% L-lactic aci	SNR47	Cluster 7	0.994583	1.18715	0.80202
YPD @37°C	SNR47	Cluster 7	0.951546	1.02536	0.877727
YP+2% Glucose+5% isopropanol	SNR47	Cluster 7	0.979814	1.04327	0.916354
YP+2% Raffinose	SNR47	Cluster 7	0.949148	1.0286	0.869695
YP+2% Melezitose	SNR47	Cluster 7	0.878187	1.03198	0.724398
YP+2% Sucrose	SNR47	Cluster 7	0.974354	1.03733	0.911378
YP+2% Fructose	SNR47	Cluster 7	1.0947	1.16417	1.02523
YPD @10°C	SNR47	Cluster 7	0.995266	1.08077	0.909761
YP+2% Glucose+0.4% Acetic acid	SNR47	Cluster 7	1.07798	1.17067	0.98528
YPD+2mM Hydrogen Peroxide	SNR47	Cluster 7	0.970658	1.04213	0.899188
YPD+76uM Menadione	SNR47	Cluster 7	0.980907	1.00055	0.961265
YPD+0.8mM Diamide	SNR47	Cluster 7	0.977978	1.03097	0.924989
YP+2% Glucose	SNR49	Cluster 7	0.979479	1.00893	0.95003
YP+2% Glucose+5% Meth	SNR49	Cluster 7	0.993263	1.09226	0.894265
YP+2% Glucose+0.4% TCA	SNR49	Cluster 7	1.02026	1.10104	0.939473
YP+2% Galactose	SNR49	Cluster 7	0.998888	1.06051	0.937261
YP+7% Ethanol	SNR49	Cluster 7	0.912125	0.975948	0.848302
YP+2% Sorbitol	SNR49	Cluster 7	0.815594	1.09842	0.532764
YP+3% Ethanol	SNR49	Cluster 7	0.904847	1.0127	0.796989
YP+2% Glycerol	SNR49	Cluster 7	0.915179	0.983581	0.846777
YP+5% Ethanol	SNR49	Cluster 7	0.98769	1.22905	0.746331
YPD @20°C	SNR49	Cluster 7	0.972737	1.02619	0.919281
YP+2% Glucose+10% Eth	SNR49	Cluster 7	1.10533	1.38074	0.829931
YP+2% Glucose+3.1% L-lactic aci	SNR49	Cluster 7	1.04324	1.21812	0.868363
YPD @37°C	SNR49	Cluster 7	0.942853	0.99072	0.894985
YP+2% Glucose+5% isopropanol	SNR49	Cluster 7	0.97725	1.05894	0.895564
YP+2% Raffinose	SNR49	Cluster 7	0.93883	1.03908	0.838581
YP+2% Melezitose	SNR49	Cluster 7	0.842015	1.05677	0.627256
YP+2% Sucrose	SNR49	Cluster 7	0.970898	0.99517	0.946626
YP+2% Fructose	SNR49	Cluster 7	1.04557	1.06581	1.02533
YPD @10°C	SNR49	Cluster 7	0.970428	1.03247	0.908388
YP+2% Glucose+0.4% Acetic acid	SNR49	Cluster 7	1.03918	1.0888	0.989568
YPD+2mM Hydrogen Peroxide	SNR49	Cluster 7	1.03374	1.05781	1.00967
YPD+76uM Menadione	SNR49	Cluster 7	0.996664	1.01739	0.975937
YPD+0.8mM Diamide	SNR49	Cluster 7	1.03234	1.07017	0.994517
YP+2% Glucose	SNR5	Cluster 7	0.937058	1.01389	0.860229
YP+2% Glucose+5% Meth	SNR5	Cluster 7	0.973504	1.05614	0.890867
YP+2% Glucose+0.4% TCA	SNR5	Cluster 7	0.93741	1.20687	0.667947
YP+2% Galactose	SNR5	Cluster 7	0.957926	1.10453	0.811325
YP+7% Ethanol	SNR5	Cluster 7	0.894302	0.983549	0.805055
YP+2% Sorbitol	SNR5	Cluster 7	0.806533	1.07969	0.533375
YP+3% Ethanol	SNR5	Cluster 7	0.935868	0.974098	0.897638
YP+2% Glycerol	SNR5	Cluster 7	0.92889	0.981168	0.876611
YP+5% Ethanol	SNR5	Cluster 7	0.917708	1.07408	0.761332
YPD @20°C	SNR5	Cluster 7	0.950394	0.990259	0.910529
YP+2% Glucose+10% Eth	SNR5	Cluster 7	1.04822	1.23056	0.865882
YP+2% Glucose+3.1% L-lactic aci	SNR5	Cluster 7	1.02776	1.15639	0.899121
YPD @37°C	SNR5	Cluster 7	0.932156	0.984848	0.879464
YP+2% Glucose+5% isopropanol	SNR5	Cluster 7	0.974237	1.02736	0.92111
YP+2% Raffinose	SNR5	Cluster 7	0.869992	0.931819	0.808165
YP+2% Melezitose	SNR5	Cluster 7	0.809314	1.02647	0.592155
YP+2% Sucrose	SNR5	Cluster 7	0.958309	0.981182	0.935436
YP+2% Fructose	SNR5	Cluster 7	1.03312	1.0554	1.01085
YPD @10°C	SNR5	Cluster 7	0.99252	1.10512	0.879925
YP+2% Glucose+0.4% Acetic acid	SNR5	Cluster 7	1.00606	1.13009	0.882021
YPD+2mM Hydrogen Peroxide	SNR5	Cluster 7	1.01546	1.07472	0.956206
YPD+76uM Menadione	SNR5	Cluster 7	1.00131	1.03554	0.967072
YPD+0.8mM Diamide	SNR5	Cluster 7	0.996883	1.11029	0.883476
YP+2% Glucose	SNR50	Cluster 6	0.998513	1.11607	0.880958
YP+2% Glucose+5% Meth	SNR50	Cluster 6	1.05108	1.28257	0.819579
YP+2% Glucose+0.4% TCA	SNR50	Cluster 6	0.995968	1.07781	0.914123
YP+2% Galactose	SNR50	Cluster 6	0.989552	1.06702	0.912081
YP+7% Ethanol	SNR50	Cluster 6	0.939232	0.987145	0.891319
YP+2% Sorbitol	SNR50	Cluster 6	0.837064	1.0709	0.603224
YP+3% Ethanol	SNR50	Cluster 6	0.9704	1.04625	0.894547
YP+2% Glycerol	SNR50	Cluster 6	0.965092	1.00242	0.927761
YP+5% Ethanol	SNR50	Cluster 6	0.952772	1.18085	0.724692
YPD @20°C	SNR50	Cluster 6	0.996992	1.01815	0.975837
YP+2% Glucose+10% Eth	SNR50	Cluster 6	1.03338	1.08616	0.980592
YP+2% Glucose+3.1% L-lactic aci	SNR50	Cluster 6	0.988818	1.114	0.863637
YPD @37°C	SNR50	Cluster 6	0.958732	0.995083	0.922381
YP+2% Glucose+5% isopropanol	SNR50	Cluster 6	0.994647	1.04791	0.941385
YP+2% Raffinose	SNR50	Cluster 6	0.918851	0.991102	0.846599
YP+2% Melezitose	SNR50	Cluster 6	0.896428	1.12462	0.668239
YP+2% Sucrose	SNR50	Cluster 6	0.963138	1.0192	0.90708
YP+2% Fructose	SNR50	Cluster 6	1.04018	1.04669	1.03366
YPD @10°C	SNR50	Cluster 6	1.00496	1.03382	0.976097
YP+2% Glucose+0.4% Acetic acid	SNR50	Cluster 6	1.02789	1.09891	0.956858
YPD+2mM Hydrogen Peroxide	SNR50	Cluster 6	1.05165	1.17821	0.925088
YPD+76uM Menadione	SNR50	Cluster 6	1.03976	1.06562	1.01389
YPD+0.8mM Diamide	SNR50	Cluster 6	1.01246	1.08367	0.941263
YP+2% Glucose	SNR51	Cluster 6	0.945837	1.10123	0.790445
YP+2% Glucose+5% Meth	SNR51	Cluster 6	1.12362	1.48189	0.76535
YP+2% Glucose+0.4% TCA	SNR51	Cluster 6	1.05212	1.17714	0.927109
YP+2% Galactose	SNR51	Cluster 6	1.07611	1.29356	0.858655
YP+7% Ethanol	SNR51	Cluster 6	0.951561	1.0428	0.860327
YP+2% Sorbitol	SNR51	Cluster 6	0.927312	1.22119	0.633439
YP+3% Ethanol	SNR51	Cluster 6	0.993253	1.09566	0.890843
YP+2% Glycerol	SNR51	Cluster 6	0.979333	1.00974	0.948929
YP+5% Ethanol	SNR51	Cluster 6	0.951821	1.18115	0.722494
YPD @20°C	SNR51	Cluster 6	0.998846	1.05173	0.945958
YP+2% Glucose+10% Eth	SNR51	Cluster 6	1.02006	1.07382	0.966294
YP+2% Glucose+3.1% L-lactic aci	SNR51	Cluster 6	1.0464	1.13889	0.953909
YPD @37°C	SNR51	Cluster 6	0.966445	1.11579	0.817095
YP+2% Glucose+5% isopropanol	SNR51	Cluster 6	1.02042	1.12935	0.911495
YP+2% Raffinose	SNR51	Cluster 6	0.943875	1.10858	0.779172
YP+2% Melezitose	SNR51	Cluster 6	0.930014	1.13439	0.72564
YP+2% Sucrose	SNR51	Cluster 6	1.03337	1.091	0.975735
YP+2% Fructose	SNR51	Cluster 6	1.09524	1.21005	0.980428
YPD @10°C	SNR51	Cluster 6	1.0494	1.08749	1.01131
YP+2% Glucose+0.4% Acetic acid	SNR51	Cluster 6	1.03796	1.0965	0.979423
YPD+2mM Hydrogen Peroxide	SNR51	Cluster 6	0.9927	1.03219	0.953206
YPD+76uM Menadione	SNR51	Cluster 6	0.891736	1.26132	0.522155
YPD+0.8mM Diamide	SNR51	Cluster 6	1.01024	1.03873	0.981753
YP+2% Glucose	SNR51/70/41	Cluster 7	0.99558	1.06542	0.925739
YP+2% Glucose+5% Meth	SNR51/70/41	Cluster 7	0.993504	1.10512	0.881887
YP+2% Glucose+0.4% TCA	SNR51/70/41	Cluster 7	0.988287	1.52755	0.449019
YP+2% Galactose	SNR51/70/41	Cluster 7	0.974965	1.05455	0.895383
YP+7% Ethanol	SNR51/70/41	Cluster 7	0.938449	0.995837	0.881061
YP+2% Sorbitol	SNR51/70/41	Cluster 7	0.931469	0.973159	0.88978
YP+3% Ethanol	SNR51/70/41	Cluster 7	0.967412	1.00131	0.933516
YP+2% Glycerol	SNR51/70/41	Cluster 7	0.958345	1.00129	0.9154
YP+5% Ethanol	SNR51/70/41	Cluster 7	1.02069	1.15602	0.885373
YPD @20°C	SNR51/70/41	Cluster 7	1.0028	1.03414	0.971453
YP+2% Glucose+10% Eth	SNR51/70/41	Cluster 7	1.00198	1.12162	0.882342
YP+2% Glucose+3.1% L-lactic aci	SNR51/70/41	Cluster 7	1.04157	1.19926	0.883882
YPD @37°C	SNR51/70/41	Cluster 7	0.899259	1.04541	0.753103
YP+2% Glucose+5% isopropanol	SNR51/70/41	Cluster 7	1.00241	1.04456	0.960256
YP+2% Raffinose	SNR51/70/41	Cluster 7	0.924489	1.03283	0.816149
YP+2% Melezitose	SNR51/70/41	Cluster 7	0.879385	1.03758	0.721194
YP+2% Sucrose	SNR51/70/41	Cluster 7	0.864376	1.31028	0.418476
YP+2% Fructose	SNR51/70/41	Cluster 7	1.03348	1.06469	1.00227
YPD @10°C	SNR51/70/41	Cluster 7	1.07002	1.18546	0.954574
YP+2% Glucose+0.4% Acetic acid	SNR51/70/41	Cluster 7	1.00549	1.04421	0.966783
YPD+2mM Hydrogen Peroxide	SNR51/70/41	Cluster 7	0.967721	1.03148	0.903961
YPD+76uM Menadione	SNR51/70/41	Cluster 7	1.01545	1.07174	0.959167
YPD+0.8mM Diamide	SNR51/70/41	Cluster 7	0.972509	1.01284	0.932182
YP+2% Glucose	SNR52	Cluster 7	0.965951	1.02241	0.909492
YP+2% Glucose+5% Meth	SNR52	Cluster 7	0.99865	1.05904	0.938255
YP+2% Glucose+0.4% TCA	SNR52	Cluster 7	0.934311	1.68618	0.182445
YP+2% Galactose	SNR52	Cluster 7	1.03351	1.2328	0.834223
YP+7% Ethanol	SNR52	Cluster 7	0.878577	0.939204	0.817951
YP+2% Sorbitol	SNR52	Cluster 7	0.95428	1.07181	0.836751
YP+3% Ethanol	SNR52	Cluster 7	0.924085	0.983249	0.864922
YP+2% Glycerol	SNR52	Cluster 7	0.931955	0.974857	0.889053
YP+5% Ethanol	SNR52	Cluster 7	0.9353	1.02189	0.848706
YPD @20°C	SNR52	Cluster 7	1.01427	1.14867	0.87986
YP+2% Glucose+10% Eth	SNR52	Cluster 7	1.17383	2.00507	0.342597
YP+2% Glucose+3.1% L-lactic aci	SNR52	Cluster 7	1.00005	1.12459	0.875514
YPD @37°C	SNR52	Cluster 7	0.96051	1.13768	0.783337
YP+2% Glucose+5% isopropanol	SNR52	Cluster 7	0.97244	1.03331	0.911574
YP+2% Raffinose	SNR52	Cluster 7	0.945476	0.980492	0.910459
YP+2% Melezitose	SNR52	Cluster 7	0.932937	1.01963	0.846248
YP+2% Sucrose	SNR52	Cluster 7	0.858459	1.3549	0.362015
YP+2% Fructose	SNR52	Cluster 7	1.01768	1.08383	0.951529
YPD @10°C	SNR52	Cluster 7	0.949972	1.02638	0.873562
YP+2% Glucose+0.4% Acetic acid	SNR52	Cluster 7	1.00309	1.06087	0.945321
YPD+2mM Hydrogen Peroxide	SNR52	Cluster 7	0.92923	1.03714	0.821321
YPD+76uM Menadione	SNR52	Cluster 7	0.950473	1.01426	0.886683
YPD+0.8mM Diamide	SNR52	Cluster 7	0.972875	1.01223	0.933522
YP+2% Glucose	SNR53/67	Cluster 6	0.963611	1.00691	0.920314
YP+2% Glucose+5% Meth	SNR53/67	Cluster 6	1.02178	1.14438	0.899182
YP+2% Glucose+0.4% TCA	SNR53/67	Cluster 6	0.86111	1.71232	0.00989884
YP+2% Galactose	SNR53/67	Cluster 6	1.06278	1.30134	0.824213
YP+7% Ethanol	SNR53/67	Cluster 6	0.955441	1.01487	0.896008
YP+2% Sorbitol	SNR53/67	Cluster 6	0.927191	1.05523	0.799149
YP+3% Ethanol	SNR53/67	Cluster 6	0.954663	0.993816	0.915509
YP+2% Glycerol	SNR53/67	Cluster 6	0.960665	1.01292	0.908413
YP+5% Ethanol	SNR53/67	Cluster 6	1.00495	1.1181	0.891812
YPD @20°C	SNR53/67	Cluster 6	0.920976	0.980323	0.86163
YP+2% Glucose+10% Eth	SNR53/67	Cluster 6	0.919891	1.82184	0.0179409
YP+2% Glucose+3.1% L-lactic aci	SNR53/67	Cluster 6	1.04885	1.17082	0.926872
YPD @37°C	SNR53/67	Cluster 6	0.98967	1.09888	0.880463
YP+2% Glucose+5% isopropanol	SNR53/67	Cluster 6	1.02433	1.09419	0.954464
YP+2% Raffinose	SNR53/67	Cluster 6	0.975244	1.06146	0.889024
YP+2% Melezitose	SNR53/67	Cluster 6	0.947414	1.01242	0.882414
YP+2% Sucrose	SNR53/67	Cluster 6	0.994724	1.04009	0.949352
YP+2% Fructose	SNR53/67	Cluster 6	1.11511	1.18252	1.04771
YPD @10°C	SNR53/67	Cluster 6	0.913294	1.14744	0.679152
YP+2% Glucose+0.4% Acetic acid	SNR53/67	Cluster 6	1.03465	1.11479	0.954506
YPD+2mM Hydrogen Peroxide	SNR53/67	Cluster 6	1.04623	1.1443	0.948171
YPD+76uM Menadione	SNR53/67	Cluster 6	1.0085	1.05057	0.96642
YPD+0.8mM Diamide	SNR53/67	Cluster 6	1.0565	1.11068	1.00231
YP+2% Glucose	SNR55	Cluster 6	0.997461	1.07212	0.922806
YP+2% Glucose+5% Meth	SNR55	Cluster 6	1.02187	1.13855	0.905197
YP+2% Glucose+0.4% TCA	SNR55	Cluster 6	0.94731	1.35643	0.538195
YP+2% Galactose	SNR55	Cluster 6	1.02411	1.12144	0.926783
YP+7% Ethanol	SNR55	Cluster 6	0.93781	0.994046	0.881574
YP+2% Sorbitol	SNR55	Cluster 6	0.926792	0.992615	0.860969
YP+3% Ethanol	SNR55	Cluster 6	0.93526	0.997599	0.872921
YP+2% Glycerol	SNR55	Cluster 6	0.941941	1.03677	0.847115
YP+5% Ethanol	SNR55	Cluster 6	0.929903	1.16709	0.692717
YPD @20°C	SNR55	Cluster 6	1.01613	1.13612	0.89614
YP+2% Glucose+10% Eth	SNR55	Cluster 6	1.14824	1.35271	0.943774
YP+2% Glucose+3.1% L-lactic aci	SNR55	Cluster 6	1.00191	1.08281	0.92102
YPD @37°C	SNR55	Cluster 6	0.973098	1.13499	0.811211
YP+2% Glucose+5% isopropanol	SNR55	Cluster 6	1.0166	1.07688	0.956324
YP+2% Raffinose	SNR55	Cluster 6	0.946865	1.02093	0.872804
YP+2% Melezitose	SNR55	Cluster 6	0.92029	1.04186	0.798718
YP+2% Sucrose	SNR55	Cluster 6	0.934101	1.26564	0.602566
YP+2% Fructose	SNR55	Cluster 6	1.06427	1.12729	1.00125
YPD @10°C	SNR55	Cluster 6	0.990435	1.06234	0.91853
YP+2% Glucose+0.4% Acetic acid	SNR55	Cluster 6	1.03505	1.07753	0.992559
YPD+2mM Hydrogen Peroxide	SNR55	Cluster 6	1.03893	1.12991	0.947956
YPD+76uM Menadione	SNR55	Cluster 6	1.00728	1.03155	0.983003
YPD+0.8mM Diamide	SNR55	Cluster 6	1.04079	1.08733	0.994239
YP+2% Glucose	SNR56	Cluster 4	0.99856	1.06312	0.933999
YP+2% Glucose+5% Meth	SNR56	Cluster 4	1.0464	1.16637	0.926429
YP+2% Glucose+0.4% TCA	SNR56	Cluster 4	0.805649	1.60411	0.00718797
YP+2% Galactose	SNR56	Cluster 4	0.963311	1.18214	0.744486
YP+7% Ethanol	SNR56	Cluster 4	0.956028	0.976998	0.935059
YP+2% Sorbitol	SNR56	Cluster 4	0.976903	1.0473	0.906504
YP+3% Ethanol	SNR56	Cluster 4	0.958461	1.00135	0.915572
YP+2% Glycerol	SNR56	Cluster 4	0.951864	1.01072	0.89301
YP+5% Ethanol	SNR56	Cluster 4	0.982215	1.05601	0.908425
YPD @20°C	SNR56	Cluster 4	1.01173	1.10426	0.919206
YP+2% Glucose+10% Eth	SNR56	Cluster 4	0.840159	1.42894	0.251375
YP+2% Glucose+3.1% L-lactic aci	SNR56	Cluster 4	1.01845	1.07528	0.961624
YPD @37°C	SNR56	Cluster 4	0.81317	1.18589	0.440449
YP+2% Glucose+5% isopropanol	SNR56	Cluster 4	1.00472	1.0513	0.958137
YP+2% Raffinose	SNR56	Cluster 4	0.978099	1.01134	0.944862
YP+2% Melezitose	SNR56	Cluster 4	0.952435	1.10284	0.802034
YP+2% Sucrose	SNR56	Cluster 4	1.009	1.05418	0.963813
YP+2% Fructose	SNR56	Cluster 4	1.02133	1.06341	0.979247
YPD @10°C	SNR56	Cluster 4	1.06575	1.24934	0.882151
YP+2% Glucose+0.4% Acetic acid	SNR56	Cluster 4	1.00737	1.07524	0.939513
YPD+2mM Hydrogen Peroxide	SNR56	Cluster 4	1.00301	1.07051	0.935515
YPD+76uM Menadione	SNR56	Cluster 4	1.00204	1.12662	0.877457
YPD+0.8mM Diamide	SNR56	Cluster 4	0.975025	1.06424	0.885813
YP+2% Glucose	SNR57	Cluster 1	0.85109	1.18529	0.516895
YP+2% Glucose+5% Meth	SNR57	Cluster 1	0.843309	1.25615	0.430463
YP+2% Glucose+0.4% TCA	SNR57	Cluster 1	0.732051	1.29314	0.170959
YP+2% Galactose	SNR57	Cluster 1	0.728805	1.28423	0.173384
YP+7% Ethanol	SNR57	Cluster 1	0.57926	1.42667	-0.268146
YP+2% Sorbitol	SNR57	Cluster 1	0.904167	1.02795	0.780379
YP+3% Ethanol	SNR57	Cluster 1	0.85596	1.10829	0.603629
YP+2% Glycerol	SNR57	Cluster 1	0.894797	1.08835	0.701244
YP+5% Ethanol	SNR57	Cluster 1	0.798976	1.38786	0.210093
YPD @20°C	SNR57	Cluster 1	0.880977	1.05768	0.704273
YP+2% Glucose+10% Eth	SNR57	Cluster 1	0.60263	1.52438	-0.319118
YP+2% Glucose+3.1% L-lactic aci	SNR57	Cluster 1	0.813828	1.31635	0.311305
YPD @37°C	SNR57	Cluster 1	0.838067	1.0781	0.598034
YP+2% Glucose+5% isopropanol	SNR57	Cluster 1	0.842361	1.28776	0.396967
YP+2% Raffinose	SNR57	Cluster 1	0.791173	1.18231	0.400042
YP+2% Melezitose	SNR57	Cluster 1	0.855464	1.01442	0.696509
YP+2% Sucrose	SNR57	Cluster 1	0.755601	1.21001	0.301194
YP+2% Fructose	SNR57	Cluster 1	0.777492	1.34013	0.214854
YPD @10°C	SNR57	Cluster 1	0.81823	1.04518	0.591275
YP+2% Glucose+0.4% Acetic acid	SNR57	Cluster 1	0.798896	1.34058	0.257215
YPD+2mM Hydrogen Peroxide	SNR57	Cluster 1	0.839898	0.986776	0.693019
YPD+76uM Menadione	SNR57	Cluster 1	0.809101	1.1115	0.506703
YPD+0.8mM Diamide	SNR57	Cluster 1	0.85232	1.08814	0.616496
YP+2% Glucose	SNR58	Cluster 1	0.843748	1.195	0.492498
YP+2% Glucose+5% Meth	SNR58	Cluster 1	0.83192	1.34664	0.317201
YP+2% Glucose+0.4% TCA	SNR58	Cluster 1	0.719641	1.27057	0.168713
YP+2% Galactose	SNR58	Cluster 1	0.707193	1.27105	0.14334
YP+7% Ethanol	SNR58	Cluster 1	0.579795	1.45943	-0.299839
YP+2% Sorbitol	SNR58	Cluster 1	0.849247	1.02912	0.66937
YP+3% Ethanol	SNR58	Cluster 1	0.835627	1.04445	0.626802
YP+2% Glycerol	SNR58	Cluster 1	0.885461	1.04924	0.721683
YP+5% Ethanol	SNR58	Cluster 1	0.820105	1.20531	0.434903
YPD @20°C	SNR58	Cluster 1	0.930008	1.11759	0.742431
YP+2% Glucose+10% Eth	SNR58	Cluster 1	0.675518	1.70801	-0.356969
YP+2% Glucose+3.1% L-lactic aci	SNR58	Cluster 1	0.869151	1.26468	0.473622
YPD @37°C	SNR58	Cluster 1	0.840771	1.05952	0.622025
YP+2% Glucose+5% isopropanol	SNR58	Cluster 1	0.84649	1.29624	0.396739
YP+2% Raffinose	SNR58	Cluster 1	0.770213	1.14178	0.398647
YP+2% Melezitose	SNR58	Cluster 1	0.867754	1.0025	0.733008
YP+2% Sucrose	SNR58	Cluster 1	0.727515	1.25955	0.195478
YP+2% Fructose	SNR58	Cluster 1	0.760201	1.40639	0.114007
YPD @10°C	SNR58	Cluster 1	0.934836	1.27205	0.597617
YP+2% Glucose+0.4% Acetic acid	SNR58	Cluster 1	0.821419	1.34318	0.299661
YPD+2mM Hydrogen Peroxide	SNR58	Cluster 1	0.884915	1.00629	0.763536
YPD+76uM Menadione	SNR58	Cluster 1	0.791677	1.10899	0.474368
YPD+0.8mM Diamide	SNR58	Cluster 1	0.908237	1.07361	0.74286
YP+2% Glucose	SNR61	Cluster 2	0.81613	1.20421	0.428052
YP+2% Glucose+5% Meth	SNR61	Cluster 2	0.895614	1.44113	0.350101
YP+2% Glucose+0.4% TCA	SNR61	Cluster 2	0.795635	1.22208	0.369191
YP+2% Galactose	SNR61	Cluster 2	0.799863	1.31133	0.2884
YP+7% Ethanol	SNR61	Cluster 2	0.479898	1.53176	-0.571964
YP+2% Sorbitol	SNR61	Cluster 2	0.351115	1.1923	-0.490067
YP+3% Ethanol	SNR61	Cluster 2	0.482554	1.54021	-0.575103
YP+2% Glycerol	SNR61	Cluster 2	0.43983	1.40611	-0.526448
YP+5% Ethanol	SNR61	Cluster 2	0.429759	1.38415	-0.524629
YPD @20°C	SNR61	Cluster 2	0.763901	1.32874	0.199064
YP+2% Glucose+10% Eth	SNR61	Cluster 2	0.711313	1.59969	-0.177063
YP+2% Glucose+3.1% L-lactic aci	SNR61	Cluster 2	0.836904	1.2467	0.427104
YPD @37°C	SNR61	Cluster 2	0.882855	1.10346	0.662253
YP+2% Glucose+5% isopropanol	SNR61	Cluster 2	0.815537	1.34896	0.282113
YP+2% Raffinose	SNR61	Cluster 2	0.716368	1.38322	0.049516
YP+2% Melezitose	SNR61	Cluster 2	0.430486	1.43762	-0.576649
YP+2% Sucrose	SNR61	Cluster 2	0.835573	1.27717	0.393979
YP+2% Fructose	SNR61	Cluster 2	0.882823	1.3476	0.418042
YPD @10°C	SNR61	Cluster 2	0.749077	1.15944	0.338712
YP+2% Glucose+0.4% Acetic acid	SNR61	Cluster 2	0.834652	1.25123	0.418078
YPD+2mM Hydrogen Peroxide	SNR61	Cluster 2	0.856994	1.34158	0.37241
YPD+76uM Menadione	SNR61	Cluster 2	0.820647	1.42863	0.212661
YPD+0.8mM Diamide	SNR61	Cluster 2	0.798031	1.23739	0.358668
YP+2% Glucose	SNR61/55/57	Cluster 2	0.714026	1.37073	0.057324
YP+2% Glucose+5% Meth	SNR61/55/57	Cluster 2	0.788669	1.48208	0.0952604
YP+2% Glucose+0.4% TCA	SNR61/55/57	Cluster 2	0.672793	1.60073	-0.255148
YP+2% Galactose	SNR61/55/57	Cluster 2	0.664559	1.63082	-0.3017
YP+7% Ethanol	SNR61/55/57	Cluster 2	0.516603	1.65929	-0.626084
YP+2% Sorbitol	SNR61/55/57	Cluster 2	0.7456	1.61241	-0.121206
YP+3% Ethanol	SNR61/55/57	Cluster 2	0.634494	2.04331	-0.77432
YP+2% Glycerol	SNR61/55/57	Cluster 2	0.618577	1.62929	-0.392131
YP+5% Ethanol	SNR61/55/57	Cluster 2	0.829662	2.26668	-0.607352
YPD @20°C	SNR61/55/57	Cluster 2	0.694718	1.42642	-0.0369823
YP+2% Glucose+10% Eth	SNR61/55/57	Cluster 2	0.594808	1.89769	-0.708076
YP+2% Glucose+3.1% L-lactic aci	SNR61/55/57	Cluster 2	0.744151	1.7588	-0.270497
YPD @37°C	SNR61/55/57	Cluster 2	0.864113	1.83596	-0.107736
YP+2% Glucose+5% isopropanol	SNR61/55/57	Cluster 2	0.541076	1.72427	-0.642118
YP+2% Raffinose	SNR61/55/57	Cluster 2	0.566476	1.71689	-0.583934
YP+2% Melezitose	SNR61/55/57	Cluster 2	0.696577	1.86689	-0.473734
YP+2% Sucrose	SNR61/55/57	Cluster 2	0.664145	1.35746	-0.0291693
YP+2% Fructose	SNR61/55/57	Cluster 2	0.672229	1.52894	-0.184485
YPD @10°C	SNR61/55/57	Cluster 2	0.56249	1.69212	-0.56714
YP+2% Glucose+0.4% Acetic acid	SNR61/55/57	Cluster 2	0.730774	1.75387	-0.292317
YPD+2mM Hydrogen Peroxide	SNR61/55/57	Cluster 2	0.553566	1.71587	-0.608739
YPD+76uM Menadione	SNR61/55/57	Cluster 2	0.666503	1.59017	-0.257159
YPD+0.8mM Diamide	SNR61/55/57	Cluster 2	0.771172	1.70194	-0.159596
YP+2% Glucose	SNR62	Cluster 6	0.986966	1.06232	0.911613
YP+2% Glucose+5% Meth	SNR62	Cluster 6	1.00933	1.08773	0.930928
YP+2% Glucose+0.4% TCA	SNR62	Cluster 6	0.990385	1.40633	0.574436
YP+2% Galactose	SNR62	Cluster 6	1.01484	1.06094	0.968743
YP+7% Ethanol	SNR62	Cluster 6	0.983137	1.03807	0.928208
YP+2% Sorbitol	SNR62	Cluster 6	0.977784	1.11602	0.839551
YP+3% Ethanol	SNR62	Cluster 6	0.968505	1.05443	0.882579
YP+2% Glycerol	SNR62	Cluster 6	0.980552	1.03074	0.930364
YP+5% Ethanol	SNR62	Cluster 6	1.03401	1.12984	0.938183
YPD @20°C	SNR62	Cluster 6	1.05043	1.14031	0.960557
YP+2% Glucose+10% Eth	SNR62	Cluster 6	1.04934	1.1523	0.946374
YP+2% Glucose+3.1% L-lactic aci	SNR62	Cluster 6	0.981645	1.11971	0.843578
YPD @37°C	SNR62	Cluster 6	1.0476	1.20947	0.885724
YP+2% Glucose+5% isopropanol	SNR62	Cluster 6	1.00699	1.06904	0.944942
YP+2% Raffinose	SNR62	Cluster 6	0.943167	0.990282	0.896052
YP+2% Melezitose	SNR62	Cluster 6	0.898747	0.965776	0.831718
YP+2% Sucrose	SNR62	Cluster 6	0.940354	1.01846	0.862248
YP+2% Fructose	SNR62	Cluster 6	1.01118	1.06551	0.956841
YPD @10°C	SNR62	Cluster 6	0.982566	1.03018	0.934954
YP+2% Glucose+0.4% Acetic acid	SNR62	Cluster 6	1.03052	1.09192	0.969115
YPD+2mM Hydrogen Peroxide	SNR62	Cluster 6	0.904552	1.06524	0.743862
YPD+76uM Menadione	SNR62	Cluster 6	0.952991	0.972421	0.93356
YPD+0.8mM Diamide	SNR62	Cluster 6	0.938763	1.02003	0.857501
YP+2% Glucose	SNR63	Cluster 4	0.948742	0.97225	0.925235
YP+2% Glucose+5% Meth	SNR63	Cluster 4	0.966719	1.08752	0.845915
YP+2% Glucose+0.4% TCA	SNR63	Cluster 4	0.802054	1.45975	0.144363
YP+2% Galactose	SNR63	Cluster 4	1.00068	1.22923	0.772134
YP+7% Ethanol	SNR63	Cluster 4	0.861984	0.915313	0.808655
YP+2% Sorbitol	SNR63	Cluster 4	0.955868	1.04613	0.865606
YP+3% Ethanol	SNR63	Cluster 4	0.917721	1.02818	0.807267
YP+2% Glycerol	SNR63	Cluster 4	0.90047	0.978289	0.822652
YP+5% Ethanol	SNR63	Cluster 4	0.955985	1.02288	0.889092
YPD @20°C	SNR63	Cluster 4	0.9429	1.07348	0.812322
YP+2% Glucose+10% Eth	SNR63	Cluster 4	1.06115	1.88648	0.235831
YP+2% Glucose+3.1% L-lactic aci	SNR63	Cluster 4	0.999567	1.0587	0.940438
YPD @37°C	SNR63	Cluster 4	0.884233	1.01239	0.75608
YP+2% Glucose+5% isopropanol	SNR63	Cluster 4	0.948164	1.01879	0.877541
YP+2% Raffinose	SNR63	Cluster 4	0.964022	0.993476	0.934569
YP+2% Melezitose	SNR63	Cluster 4	0.882346	0.982097	0.782595
YP+2% Sucrose	SNR63	Cluster 4	0.966866	1.03303	0.900699
YP+2% Fructose	SNR63	Cluster 4	1.03983	1.08261	0.997041
YPD @10°C	SNR63	Cluster 4	0.984806	1.18812	0.781489
YP+2% Glucose+0.4% Acetic acid	SNR63	Cluster 4	1.00434	1.11255	0.896133
YPD+2mM Hydrogen Peroxide	SNR63	Cluster 4	1.02981	1.0958	0.96381
YPD+76uM Menadione	SNR63	Cluster 4	0.997508	1.04672	0.948293
YPD+0.8mM Diamide	SNR63	Cluster 4	1.02517	1.09188	0.958457
YP+2% Glucose	SNR64	Cluster 6	0.990859	1.05812	0.923602
YP+2% Glucose+5% Meth	SNR64	Cluster 6	1.03828	1.15544	0.921132
YP+2% Glucose+0.4% TCA	SNR64	Cluster 6	0.885831	1.53228	0.239378
YP+2% Galactose	SNR64	Cluster 6	1.08942	1.2377	0.941153
YP+7% Ethanol	SNR64	Cluster 6	0.968412	1.03756	0.899268
YP+2% Sorbitol	SNR64	Cluster 6	0.834836	1.65242	0.0172552
YP+3% Ethanol	SNR64	Cluster 6	1.00687	1.08044	0.933297
YP+2% Glycerol	SNR64	Cluster 6	0.998665	1.09422	0.903106
YP+5% Ethanol	SNR64	Cluster 6	1.00998	1.09314	0.926818
YPD @20°C	SNR64	Cluster 6	1.05122	1.10143	1.00102
YP+2% Glucose+10% Eth	SNR64	Cluster 6	0.905397	1.28428	0.52651
YP+2% Glucose+3.1% L-lactic aci	SNR64	Cluster 6	1.00252	1.17281	0.832221
YPD @37°C	SNR64	Cluster 6	0.962781	1.01592	0.909642
YP+2% Glucose+5% isopropanol	SNR64	Cluster 6	1.04882	1.17467	0.922968
YP+2% Raffinose	SNR64	Cluster 6	0.991485	1.07117	0.911796
YP+2% Melezitose	SNR64	Cluster 6	0.951358	1.44322	0.459496
YP+2% Sucrose	SNR64	Cluster 6	1.07176	1.34793	0.795586
YP+2% Fructose	SNR64	Cluster 6	1.121	1.23017	1.01182
YPD @10°C	SNR64	Cluster 6	0.885766	1.35715	0.414383
YP+2% Glucose+0.4% Acetic acid	SNR64	Cluster 6	1.07378	1.18868	0.95887
YPD+2mM Hydrogen Peroxide	SNR64	Cluster 6	1.02044	1.05659	0.984283
YPD+76uM Menadione	SNR64	Cluster 6	1.04894	1.12138	0.976505
YPD+0.8mM Diamide	SNR64	Cluster 6	1.09129	1.21424	0.968327
YP+2% Glucose	SNR66	Cluster 6	0.988048	1.06209	0.91401
YP+2% Glucose+5% Meth	SNR66	Cluster 6	1.00159	1.13382	0.869351
YP+2% Glucose+0.4% TCA	SNR66	Cluster 6	0.944541	1.30432	0.584764
YP+2% Galactose	SNR66	Cluster 6	0.982607	1.04225	0.92296
YP+7% Ethanol	SNR66	Cluster 6	0.856071	1.00177	0.71037
YP+2% Sorbitol	SNR66	Cluster 6	0.962342	1.08226	0.842428
YP+3% Ethanol	SNR66	Cluster 6	0.891517	1.05368	0.729351
YP+2% Glycerol	SNR66	Cluster 6	0.946863	1.00747	0.886257
YP+5% Ethanol	SNR66	Cluster 6	0.983499	1.07567	0.891328
YPD @20°C	SNR66	Cluster 6	1.00045	1.11139	0.889507
YP+2% Glucose+10% Eth	SNR66	Cluster 6	1.22033	1.78983	0.650821
YP+2% Glucose+3.1% L-lactic aci	SNR66	Cluster 6	1.0377	1.09445	0.980957
YPD @37°C	SNR66	Cluster 6	0.963668	1.06531	0.862024
YP+2% Glucose+5% isopropanol	SNR66	Cluster 6	0.995837	1.09055	0.901127
YP+2% Raffinose	SNR66	Cluster 6	0.971941	1.04623	0.897647
YP+2% Melezitose	SNR66	Cluster 6	0.912242	0.971751	0.852732
YP+2% Sucrose	SNR66	Cluster 6	0.99463	1.07127	0.917992
YP+2% Fructose	SNR66	Cluster 6	1.07567	1.13358	1.01775
YPD @10°C	SNR66	Cluster 6	0.986516	1.04542	0.927613
YP+2% Glucose+0.4% Acetic acid	SNR66	Cluster 6	0.992364	1.10481	0.879915
YPD+2mM Hydrogen Peroxide	SNR66	Cluster 6	1.04393	1.11609	0.971774
[truncated: 6,546 more rows]
