# Supplementary material for: Functional and transcriptional profiling of non-coding RNAs in yeast reveal context-dependent phenotypes and in trans effects on the protein regulatory network
Source: PLoS Genet. 2021 Jan 25;17(1):e1008761. doi: 10.1371/journal.pgen.1008761 (PMC7886133; doi:10.1371/journal.pgen.1008761)
Supplement: S2 Dataset — Tables are divided by protein-coding genes and non-coding transcripts. (XLSX) [file pgen.1008761.s002.xlsx]

## Sheet: Legend
Supplementary File S2
RNA-seq data divided by mutant, containing the list of significant DE genes per mutant strain
DE genes filtered by Fold change ±1.5 and q-value ≤ 0.1
Tables are divided by protein-coding genes and non-coding transcripts
Genes with q-value ≤ 0.05 are highlighted in yellow.

## Sheet: CUT494_SUT530_SUT468
non-coding
	Gene	baseMean	log2FoldChange	lfcSE	stat	pvalue	q-value	BY4741_WT_1	BY4741_WT_2	BY4741_WT_3	CUT494_Mut_1	CUT494_Mut_2	CUT494_Mut_3
75	SUT698	48.9094	1.7029	0.40853	4.16836	3.06802e-05	0.00267245	21.0587	24.9337	23.0946	75.0226	56.2946	93.0519
91	CUT861	61.1489	1.60398	0.410751	3.90498	9.42312e-05	0.00676498	20.2163	45.7119	24.538	84.1163	98.7083	93.6026
47	SUT795	422.938	1.21018	0.220926	5.47779	4.30676e-08	5.98639e-06	259.443	279.258	228.059	488.784	694.043	588.044
49	SUT016	632.159	1.18517	0.219984	5.38755	7.14231e-08	9.52259e-06	454.025	375.668	327.654	863.897	754.193	1017.51
127	SUT305	212.013	1.01318	0.299191	3.38641	0.00070813	0.0364269	117.086	172.874	132.794	215.974	377.868	255.48
62	SUT366	1217.58	0.781638	0.17238	4.5344	5.77676e-06	0.000608703	939.218	940.002	808.309	1404.97	1563.91	1649.06
92	SRG1,	3404.48	-0.706325	0.181066	-3.90093	9.58232e-05	0.00680449	4671.66	3516.49	4474.57	2759.92	2488.53	2515.71
153	SUT350	2785.11	-0.767334	0.240445	-3.19131	0.0014163	0.0604752	4275.76	3282.94	2971.98	1680.05	1855.41	2644.55
110	SUT449	194.065	-0.851378	0.237552	-3.58396	0.000338421	0.0200991	255.231	212.768	280.021	150.045	134.182	132.145
147	TLC1	5513.95	-0.855625	0.26361	-3.24579	0.00117123	0.0520521	8944.05	5687.39	6678.66	3676.11	2931.17	5166.31
119	SUT055	156.819	-0.872534	0.251903	-3.46377	0.000532663	0.0292427	217.326	174.536	217.955	106.85	102.564	121.683
168	snR45	582.46	-0.892223	0.290736	-3.06884	0.00214888	0.0839509	870.988	460.443	939.66	436.495	347.792	439.381
141	snR31	280.898	-0.920005	0.279832	-3.28771	0.00101008	0.0468002	365.579	275.102	461.891	211.427	151.147	220.241
126	snR85	165.682	-0.941733	0.277883	-3.38895	0.000701597	0.0363773	235.015	185.341	236.719	95.4833	99.4794	142.056
163	snR3	198.24	-0.966037	0.312485	-3.09147	0.00199168	0.079826	337.781	176.198	271.361	152.319	106.42	145.359
117	snR86	4150.16	-0.9743	0.279927	-3.48055	0.000500377	0.0279399	7023.5	3604.59	5873.23	2989.54	2107.58	3302.52
100	CUT686	202.095	-0.991081	0.260767	-3.80064	0.000144321	0.00942851	307.457	205.288	294.456	136.405	124.156	144.809
155	SUT432	85.4295	-1.02772	0.323728	-3.17463	0.00150025	0.0632333	90.9736	116.357	137.124	54.5619	64.0061	49.5543
55	snR63	370.067	-1.05451	0.219471	-4.80477	1.54928e-06	0.000184027	524.783	412.238	560.043	263.716	219.009	240.614
173	SUT562	55.3328	-1.09589	0.361154	-3.03441	0.00241004	0.0910104	77.496	83.9436	66.3968	27.2809	37.7868	39.0928
160	snR8	397.245	-1.11206	0.358138	-3.10511	0.00190207	0.0780306	608.175	264.298	756.347	281.903	266.821	205.926
104	SUT116	213.702	-1.1132	0.295063	-3.77276	0.000161452	0.010142	245.123	270.116	356.522	186.42	109.504	114.525
80	snR37	1617.32	-1.16196	0.282843	-4.10816	3.98829e-05	0.00327354	2331.62	1442.83	2928.68	1241.28	879.121	880.415
170	snR36	297.724	-1.17774	0.38621	-3.04949	0.00229229	0.0880915	643.554	210.275	383.947	204.607	134.182	209.78
146	SUT652	68.7481	-1.22658	0.377526	-3.249	0.00115813	0.0518224	74.1266	99.735	115.473	43.1948	29.304	50.6555
183	CUT439	56.1936	-1.27483	0.426373	-2.98995	0.00279026	0.0996109	84.2348	49.8675	105.369	31.8278	26.2194	39.6434
114	SUT277	46.2781	-1.37613	0.39219	-3.50884	0.000450069	0.0257921	78.3383	62.3344	60.6232	22.7341	23.9059	29.7326
121	CUT041	51.7714	-1.38618	0.401	-3.45681	0.0005466	0.0296029	79.1807	60.6721	85.1612	29.5544	20.8213	35.2386
96	SUT779	142.132	-1.47144	0.384198	-3.82989	0.000128199	0.0087242	308.299	184.51	135.681	54.5619	102.564	67.1736
145	CUT644	61.8153	-1.48632	0.455682	-3.26174	0.00110731	0.0499514	133.933	68.9834	70.7271	31.8278	20.8213	44.5989
65	CUT110	126.906	-1.57601	0.35956	-4.38315	1.16976e-05	0.0011757	154.15	177.03	238.163	75.0226	37.7868	79.2869
139	CUT612	43.2118	-1.61621	0.489403	-3.30242	0.000958546	0.0450517	96.0277	39.894	60.6232	15.9139	26.9905	19.8217
Protein-Coding genes
	Gene	baseMean	log2FoldChange	lfcSE	stat	pvalue	q-value	BY4741_WT_1	BY4741_WT_2	BY4741_WT_3	CUT494_Mut_1	CUT494_Mut_2	CUT494_Mut_3
32	YJL196C	2528.5	-1.56257	0.234565	-6.66158	2.70905e-11	5.5307e-09	4602.59	3843.95	2891.15	1059.41	1513.01	1260.88
64	YGR035C	212.226	-1.51642	0.339123	-4.47158	7.76421e-06	0.000792556	291.452	425.536	222.285	138.678	121.072	74.3314
83	YOR049C	208.493	-1.45046	0.360879	-4.01925	5.8384e-05	0.00459545	354.628	392.291	171.766	77.296	115.674	139.303
46	YBL029W	407.667	-1.38693	0.249991	-5.54791	2.89101e-08	4.10586e-06	636.815	510.311	614.893	297.817	206.67	179.497
134	YPR194C	155.593	-1.35639	0.407738	-3.32661	0.000879089	0.0427566	188.686	334.112	150.115	61.3821	132.639	66.623
85	YMR136W	3063.96	-1.31012	0.327335	-4.00239	6.27046e-05	0.0048194	2990.33	3109.24	7004.87	1441.34	2005.01	1832.96
82	YLL028W	1063.06	-1.26381	0.314358	-4.02029	5.81263e-05	0.00459545	1106	1104.56	2293.58	652.469	496.626	725.144
174	YGR109C	88.6403	-1.25812	0.414996	-3.03164	0.00243231	0.0913235	78.3383	115.526	181.87	54.5619	35.4733	66.0724
44	YIL121W	2709.59	-1.11605	0.198808	-5.61372	1.98019e-08	2.94013e-06	4486.34	3322.01	3319.84	1525.46	1870.06	1733.85
159	YNL173C	1443.12	-1.03439	0.333273	-3.10372	0.00191105	0.0780306	2608.75	2214.12	995.953	791.148	1179.87	868.852
79	YDR133C,	19381.4	-1.03406	0.25178	-4.10698	4.00862e-05	0.00327354	31666.4	27947.4	18523.3	10182.6	12552.9	15415.8
69	YCR028C	1828.88	-1.02871	0.242837	-4.2362	2.27337e-05	0.00215245	2238.12	1915.74	3208.7	1354.95	1004.82	1250.97
66	YBR067C	6447.64	-1.01006	0.230941	-4.37368	1.22168e-05	0.00120928	9382.91	7793.46	8677.78	3571.53	5687.29	3572.86
133	YOR028C	220.083	-0.953114	0.285415	-3.3394	0.000839594	0.0412411	264.497	360.708	249.71	104.577	175.824	165.181
138	YJL047C-A,	121.488	-0.940353	0.284026	-3.3108	0.000930285	0.0440402	166.785	132.98	177.539	97.7567	70.1754	83.6917
115	YMR316C-B	637.058	-0.904521	0.258761	-3.49558	0.000473028	0.0268721	883.623	923.38	689.95	318.278	433.391	573.729
166	YDL241W	290.626	-0.852701	0.277425	-3.07363	0.00211469	0.0832247	488.562	302.529	333.428	170.506	252.169	196.565
67	YDR033W	28288.9	-0.814058	0.186851	-4.35672	1.32026e-05	0.00128735	31884.6	33407.1	42903.9	21156.4	18475.4	21906.3
156	YIL119C	1327.97	-0.807355	0.25455	-3.1717	0.00151551	0.0634669	2253.28	1623.19	1190.81	1036.68	999.421	864.447
151	YKR093W	793.013	-0.764422	0.238476	-3.20545	0.00134852	0.0583436	819.604	1043.89	1135.96	511.518	504.338	742.764
101	YJR127C	3606.54	-0.73639	0.193998	-3.79587	0.000147129	0.00951677	3973.35	4536.28	5020.18	2257.5	2763.06	3088.88
143	YJL212C	1864.31	-0.728213	0.22277	-3.2689	0.00107967	0.0493252	1982.89	2052.05	2938.78	1582.3	1207.63	1422.21
129	YKL109W	4083.81	-0.7085	0.20995	-3.37461	0.00073921	0.0374361	4472.02	5157.13	5575.89	2825.85	2618.85	3853.12
107	YKL044W,	875.956	-0.692065	0.189638	-3.64941	0.000262848	0.0160485	962.804	1109.55	1172.05	709.305	719.491	582.538
120	YPL256C	2513.06	-0.690034	0.199663	-3.45599	0.000548286	0.0296029	2941.48	2576.49	3793.28	1886.93	1840.75	2039.43
182	YMR145C	6301.07	-0.677479	0.226434	-2.99195	0.00277203	0.0995036	6425.43	7337.17	9503.41	4464.98	4138.81	5936.6
93	YGL009C	8066.5	-0.676657	0.173634	-3.89702	9.73847e-05	0.00684102	11475.3	9580.38	8713.86	6445.12	6293.42	5890.9
113	YGR266W	1332.01	-0.675566	0.192214	-3.51465	0.000440333	0.0254575	1666.16	1358.89	1890.87	1027.58	1081.16	967.41
137	YLRCtau1,	1228.12	-0.663312	0.200183	-3.31353	0.000921247	0.0440402	1302.27	1656.43	1563.21	800.241	1085.79	960.803
135	YKL120W	1677.78	-0.649854	0.195433	-3.32521	0.000883535	0.0427566	2092.39	1928.21	2120.37	1577.75	1250.05	1097.9
150	YLR348C	1314.35	-0.64285	0.200127	-3.21221	0.00131716	0.0573668	1830.42	1681.37	1293.3	1034.4	1105.07	941.532
103	YBR083W	2313.99	-0.631188	0.167271	-3.77346	0.000161001	0.010142	2937.27	3018.65	2476.89	1907.39	1829.19	1714.58
152	YPL074W	1410.12	-0.623745	0.195332	-3.19326	0.00140678	0.0604637	1625.73	1474.42	2029.43	1209.46	1021.01	1100.66
136	YNL231C	1572.05	-0.61039	0.184343	-3.31118	0.000929049	0.0440402	1747.03	1727.08	2224.29	1329.95	1166.76	1237.21
177	YER028C	532.123	-0.596032	0.197161	-3.02308	0.00250214	0.0923531	691.568	584.281	648.091	400.121	386.35	482.328
181	YGL039W	1558.39	0.586219	0.195291	3.00176	0.0026842	0.0968834	1174.23	1217.6	1351.03	1555.01	2202.43	1850.03
175	YER043C	24244.5	0.605514	0.200099	3.02608	0.0024775	0.0920583	20449.7	14923.7	22319.4	28856.4	27622.1	31295.7
88	YGL157W	3001.61	0.606645	0.154027	3.93857	8.19696e-05	0.00608531	2522.83	2308.86	2309.46	3355.56	3742.43	3770.53
132	YGR037C	8189.8	0.609143	0.182028	3.34642	0.000818632	0.0405161	6716.04	5445.53	7296.44	10612.3	10039.7	9028.79
148	YBL093C	2623.53	0.609458	0.188352	3.23575	0.00121325	0.053555	1925.61	2357.07	1945.72	3530.61	3274.34	2707.87
162	YGL126W	5450.5	0.614566	0.198326	3.09877	0.00194327	0.0783665	4718.83	4411.61	3790.39	6195.05	5659.53	7927.59
78	YPR198W	1761.15	0.619988	0.150913	4.10824	3.98691e-05	0.00327354	1319.96	1387.98	1457.84	2173.38	2087.53	2140.19
154	YLR104W	669.356	0.621091	0.194947	3.18595	0.00144279	0.0612061	502.882	580.956	495.09	895.725	844.418	697.064
109	YBR005W	2684.71	0.621637	0.172913	3.59508	0.000324292	0.0194367	2013.21	1929.04	2406.16	3196.42	3056.1	3507.34
179	YHR072W	4375.23	0.636498	0.211131	3.01471	0.00257227	0.0938807	2947.38	3078.49	4252.29	5660.8	4569.11	5743.34
89	YJL026W	7377.53	0.63807	0.163036	3.91367	9.09033e-05	0.00667271	5220.87	6383.04	5714.46	8372.98	9511.47	9062.38
125	YLR120C	7287.71	0.646638	0.190714	3.39062	0.000697336	0.0363773	5588.14	5964.98	5495.06	7211.26	8989.39	10477.4
90	YLR133W	1261.14	0.651863	0.166918	3.90529	9.41131e-05	0.00676498	1031.03	1010.65	902.131	1418.61	1637.94	1566.47
123	YOL031C	1056.1	0.655146	0.192065	3.41107	0.000647087	0.0343693	742.108	940.833	775.111	1400.42	1343.36	1134.79
131	YMR011W	13384.2	0.66205	0.197389	3.35403	0.000796439	0.0397186	8806.75	9482.3	12813.1	15659.3	16041.6	17502
70	YOR099W	4463.75	0.662679	0.157037	4.21989	2.44426e-05	0.00224906	3292.74	3801.56	3275.1	5174.29	5682.67	5556.14
169	YDR210W	1156.45	0.664892	0.217114	3.06241	0.00219565	0.0848769	1034.4	800.373	850.168	1250.38	1743.59	1259.78
158	YOL110W	708.186	0.667576	0.214672	3.10974	0.0018725	0.0774244	613.229	531.92	499.42	688.844	920.763	994.94
76	YMR208W	1710.56	0.671642	0.162016	4.14553	3.39035e-05	0.00291436	1410.93	1332.29	1213.91	2059.71	2241.76	2004.75
87	YNL044W	3270.4	0.679223	0.171431	3.96208	7.42993e-05	0.00557928	2575.9	2238.22	2732.37	3853.43	3776.36	4446.12
81	YOR321W	2161.35	0.690061	0.169157	4.0794	4.51518e-05	0.00364168	1623.2	1504.34	1838.9	2484.84	2655.87	2860.93
84	YNL055C,	31045	0.691613	0.172293	4.01417	5.96545e-05	0.00463956	23262.3	27485.3	20479.1	38147.9	38134.6	38760.8
165	YER142C	297.219	0.695611	0.225793	3.08074	0.00206485	0.0817557	213.114	270.947	196.304	343.285	401.773	357.892
98	YPL088W	802.488	0.70172	0.18362	3.82159	0.000132592	0.00883903	608.175	654.095	573.034	882.084	984.769	1112.77
149	YJL048C	1486.66	0.703622	0.218736	3.21676	0.00129647	0.0568447	1291.32	1253.34	847.282	1700.51	2043.57	1783.95
176	YMR040W	405.909	0.719811	0.237894	3.02576	0.00248006	0.0920583	334.412	346.579	238.163	459.229	594.563	462.507
51	YPL037C	9013.32	0.723907	0.137964	5.24706	1.54547e-07	1.97972e-05	6721.09	6694.71	6978.89	11455.7	11052.2	11177.2
164	YCL033C	698.054	0.725275	0.234841	3.08837	0.00201256	0.0801709	610.702	575.138	391.164	809.335	1006.36	795.622
97	YDR154C,	33325.4	0.731778	0.191282	3.82565	0.000130425	0.00878421	28990.2	25643.5	20516.6	37731.8	41821.5	45248.6
116	YLL053C,	287.838	0.731842	0.209536	3.49268	0.000478206	0.0269321	218.168	209.443	220.842	381.933	312.319	384.321
124	YIR007W	1314.36	0.735203	0.215878	3.40563	0.000660106	0.034778	854.141	1209.29	897.801	1386.78	1815.31	1722.84
130	YGL077C	5683.6	0.73822	0.219237	3.36722	0.000759293	0.0381574	3870.59	3832.32	5079.36	7688.68	5523.04	8107.63
105	YHL026C	632.58	0.751428	0.19965	3.76372	0.000167406	0.0104158	411.066	472.91	534.062	709.305	882.976	785.16
72	YJL167W	9535.36	0.758092	0.1807	4.19532	2.72489e-05	0.00243859	8359.46	6789.46	6107.07	12083.2	12480.4	11392.5
63	YOL109W	7832.59	0.760671	0.168131	4.52427	6.06054e-06	0.000628469	6229.16	5191.21	6021.91	10114.4	10589.5	8849.3
56	YML126C	9601.33	0.778786	0.163125	4.77417	1.80451e-06	0.000210515	6678.13	6649	7886.79	12587.9	12653.2	11153
77	YLL058W	1062.74	0.779252	0.189076	4.12137	3.76626e-05	0.00319545	801.073	816.165	733.252	1113.97	1441.29	1470.66
122	YHR042W	15034	0.779375	0.227638	3.42375	0.000617639	0.0330741	10681	9960.2	12572.1	13761	20664	22565.9
54	YMR122W-A	10667.3	0.808755	0.167494	4.82856	1.37524e-06	0.000166379	7333.48	7731.95	8197.12	12578.8	15515.7	12646.8
112	YBR182C	347.234	0.836585	0.236515	3.53713	0.000404501	0.0235947	217.326	246.844	285.795	431.948	370.156	531.332
111	YKR091W	640.442	0.843907	0.237316	3.55604	0.000376481	0.0221581	406.854	501.999	469.108	634.282	1040.29	790.116
71	YKL182W	31640.7	0.848747	0.201023	4.22214	2.41989e-05	0.00224906	20396.6	19055.2	28331.2	39084.5	40353.2	42623.3
86	YPL231W	60459.9	0.866267	0.217026	3.99154	6.56461e-05	0.00498681	38006.7	35394.3	55105.1	84784.6	70428.3	79040.2
68	YDR518W	2078.18	0.879338	0.206423	4.25989	2.0453e-05	0.001965	1494.33	1752.84	1141.74	2605.33	2878.73	2596.09
58	YMR034C	501.193	0.886604	0.186816	4.74586	2.07624e-06	0.000233864	347.89	375.668	333.428	588.814	655.485	705.873
61	YGR234W	22949.2	0.899903	0.197967	4.54573	5.47445e-06	0.000586304	19318.4	12730.3	15995.9	31048	30033.5	28569.2
73	YDR044W	5927.69	0.908951	0.216539	4.19762	2.69731e-05	0.00243859	3993.57	3880.52	4489	6263.25	9900.9	7038.91
59	YOR385W	2536.82	0.921519	0.198112	4.65151	3.29518e-06	0.000364871	1902.86	1823.49	1530.01	3444.22	3787.16	2733.19
41	YML028W	27837.3	0.921831	0.159308	5.78649	7.18731e-09	1.14524e-06	17331.3	19670.2	20705.7	34048.9	36303.1	38964.5
43	YER026C	4288.8	0.937609	0.164806	5.68918	1.2765e-08	1.93939e-06	3138.59	2592.28	3096.11	5826.76	5264.7	5814.37
37	YNR043W	7190.76	0.943464	0.152882	6.17119	6.77796e-10	1.19677e-07	4708.72	4624.38	5428.66	9571.07	9305.57	9506.17
48	YHR190W	9869.7	0.947371	0.17582	5.3883	7.11259e-08	9.52259e-06	5903.17	7760.21	6560.3	12074.1	13059.6	13860.9
52	YLR414C,	4367.19	0.993414	0.192634	5.157	2.50934e-07	3.1526e-05	3112.48	2835.8	2816.09	4646.86	6650.47	6141.43
108	YPL154C	6841.72	1.01231	0.278843	3.63041	0.000282976	0.0171175	4367.57	6170.27	3067.25	7318.11	11217.3	8909.86
99	YDR223W	219.705	1.0582	0.277449	3.81402	0.000136727	0.0090226	128.879	172.043	128.463	215.974	352.419	320.451
40	YLR100W	7348.65	1.05996	0.181143	5.85149	4.87185e-09	7.95696e-07	4804.75	4193.86	5295.87	10278.1	8633.89	10885.4
30	YPL170W	1599.67	1.0679	0.157939	6.76145	1.36619e-11	2.9751e-09	1047.88	1082.96	968.528	2077.9	2296.51	2124.23
36	YNL280C	4752.72	1.06896	0.172466	6.19809	5.71509e-10	1.03713e-07	3180.71	2757.67	3269.32	6140.49	5919.41	7248.69
74	YOR011W	1114.67	1.07821	0.257849	4.18155	2.89523e-05	0.00255602	561.004	648.277	943.99	1400.42	1271.64	1862.69
60	YER037W	1188.33	1.10448	0.239477	4.61205	3.98721e-06	0.000434141	643.554	873.512	749.13	1207.18	1996.53	1660.07
53	YDR497C	10893.7	1.13015	0.224275	5.03913	4.67647e-07	5.76441e-05	5557.81	6246.73	8696.54	14631.7	12992.5	17237.2
23	YHR039C	5554.27	1.13646	0.151384	7.50714	6.04331e-14	1.71656e-11	3682.74	3568.02	3166.84	7570.46	7500.29	7837.29
28	YGL012W	10833.3	1.13869	0.165685	6.87261	6.30366e-12	1.47078e-09	6444.8	6742.08	7116.01	14624.9	13284	16787.9
35	YJR074W	1077.34	1.20033	0.186231	6.44541	1.15285e-10	2.15188e-08	685.671	606.721	668.299	1509.55	1296.32	1697.51
24	YPL028W	16498.1	1.23859	0.168025	7.37148	1.68744e-13	4.59336e-11	9172.33	9640.22	10653.8	22670.5	20845.2	26006.6
33	YLR194C	6917.3	1.25751	0.190842	6.58925	4.42056e-11	8.75138e-09	4026.42	4142.33	4074.75	7797.8	11381.5	10081
57	YMR184W	789.352	1.27326	0.267886	4.75299	2.00435e-06	0.000229727	491.089	595.085	297.342	1054.86	1247.73	1050
34	YNL208W	12283.2	1.29983	0.20126	6.45844	1.0579e-10	2.03272e-08	7672.95	7968.82	5645.18	15270.5	19217.3	17924.3
29	YGL001C	5510.43	1.39546	0.203469	6.85836	6.96552e-12	1.56916e-09	3636.42	3007.84	2461.01	7052.13	8682.47	8222.71
21	YPL156C	1440.77	1.43342	0.183418	7.81503	5.49499e-15	1.70946e-12	786.753	890.135	656.751	2030.16	2180.84	2100
94	YGR131W	540.465	1.43791	0.37106	3.87514	0.000106562	0.00740604	254.389	450.47	168.879	522.885	1070.37	775.8
20	YML008C	27473.1	1.46593	0.185203	7.91527	2.46716e-15	8.05898e-13	14431.9	12555.8	16828.7	36224.6	40057	44740.4
39	YHR007C	12565	1.4667	0.241259	6.07935	1.20674e-09	2.02145e-07	5096.2	5818.7	9118.02	19803.7	17943.3	17609.9
25	YDR213W	2951.13	1.48956	0.207259	7.18696	6.62477e-13	1.73119e-10	1383.98	1373.02	1896.64	4233.09	3855.79	4964.24
26	YMR015C	5100.2	1.50918	0.2163	6.97725	3.01017e-12	7.56363e-10	2322.35	2283.93	3351.6	8384.35	6553.3	7705.69
45	YOR010C	613.131	1.53734	0.275987	5.57033	2.54264e-08	3.69135e-06	301.561	393.122	248.266	654.743	1162.14	918.957
95	YGL156W	744.138	1.61758	0.418048	3.86936	0.000109121	0.00750409	267.024	657.42	171.766	832.069	1420.47	1116.07
27	YGR049W	1232.56	1.6906	0.24365	6.93864	3.9588e-12	9.57883e-10	584.589	651.602	510.967	1961.95	2335.07	1351.18
50	YER185W	152.832	1.77036	0.328986	5.38126	7.39672e-08	9.66456e-06	42.1174	86.437	80.8309	200.06	269.134	238.411
31	YGR032W	9019.57	1.77196	0.262626	6.7471	1.50824e-11	3.1785e-09	3485.64	5738.92	3031.16	12035.4	13998.1	15828.2
16	YBR066C	1240.21	1.78342	0.194349	9.1764	4.45731e-20	1.81998e-17	523.098	511.142	642.317	2032.43	2078.27	1654.01
22	YGR175C	8126.23	1.85158	0.238048	7.77817	7.35806e-15	2.18501e-12	2408.27	4395.82	3775.96	12083.2	12875.3	13218.9
19	YBL106C	1876.12	1.87892	0.236943	7.92984	2.19429e-15	7.5449e-13	675.563	693.989	1039.26	3316.91	2416.81	3114.21
38	YBR296C	684.74	1.94133	0.317042	6.12327	9.16736e-10	1.57606e-07	151.623	342.423	356.522	1018.49	1274.72	964.657
11	YJR073C	5217.78	1.95736	0.189109	10.3504	4.16593e-25	2.47418e-22	2308.03	2223.26	1879.32	6906.63	9014.07	8975.38
42	YOR008W-B,	2101.94	1.99044	0.349347	5.69761	1.21501e-08	1.88993e-06	553.423	1062.18	922.339	1748.25	4284.56	4040.88
8	YGR177C	1813.62	2.00123	0.166089	12.0491	1.96026e-33	1.60079e-30	646.923	726.403	803.979	2914.51	2873.34	2916.55
14	YNL111C	1428.33	2.0281	0.208642	9.7205	2.4658e-22	1.15065e-19	575.324	527.764	583.138	2648.53	2454.6	1780.65
13	YDR502C	6788.74	2.05603	0.201662	10.1954	2.07861e-24	1.04458e-21	2705.62	3012.83	2176.66	9207.32	12114.1	11515.9
7	YMR202W	7385.14	2.12405	0.17515	12.127	7.59628e-34	7.0895e-31	2560.74	2474.26	3237.57	11671.7	11871.2	12495.4
12	YGR060W	11515.1	2.12533	0.205627	10.3359	4.8496e-25	2.6402e-22	3392.13	4161.44	5333.4	17923.6	19073.1	19206.7
9	YLR056W	24053.1	2.15785	0.183355	11.7687	5.65874e-32	4.10761e-29	7865	7909.81	10649.5	39036.8	39522.6	39335.1
161	YJL153C	1492.55	2.18569	0.705053	3.10004	0.00193498	0.0783665	209.745	1063.01	340.645	1816.46	3022.94	2502.49
18	YER044C	2030.93	2.21062	0.27532	8.02925	9.80706e-16	3.55942e-13	768.221	915.068	479.212	2846.31	4220.55	2956.19
15	YJR151C	1510.53	2.62372	0.278194	9.43128	4.05102e-21	1.76435e-18	408.539	460.443	396.938	1914.21	2103.72	3779.34
4	YKR053C	1504.8	2.82683	0.206355	13.6989	1.03094e-42	1.68379e-39	379.057	340.761	396.938	2584.87	2170.04	3157.16
10	YJL105W	286.231	2.84967	0.26356	10.8122	3.01212e-27	1.96782e-24	57.2797	88.0992	63.51	438.769	582.996	486.733
3	YIL011W	3530.78	3.31776	0.236854	14.0076	1.39987e-44	3.04845e-41	546.684	687.34	698.61	5185.65	8417.19	5649.19
17	YOR237W	821.463	3.31802	0.393603	8.42986	3.46072e-17	1.32994e-14	67.3878	260.973	119.803	1484.54	1679.58	1316.49
2	YER011W	20755.7	3.49836	0.226651	15.435	9.51639e-54	3.10853e-50	2874.93	4337.64	2909.91	32014.2	42963.5	39434.2
6	YPR145C-A	706.714	3.70637	0.302776	12.2413	1.8704e-34	2.03655e-31	77.496	136.304	86.6046	1427.7	1608.64	903.54
5	YPL272C	5286.89	3.82273	0.309466	12.3527	4.71264e-35	6.15753e-32	387.48	1030.59	675.516	9209.59	10627.3	9790.83

## Sheet: CUT442
	Gene	baseMean	log2FoldChange	lfcSE	stat	pvalue	q-vqlue	BY4741_WT_1	BY4741_WT_2	BY4741_WT_3	CUT442_Mut_1	CUT442_Mut_2	CUT442_Mut_3
1	YBR115C	1438.16	-9.89325	0.492445	-20.0901	9.01394e-90	6.13218e-86	2729.64	2826.34	3064.11	3.41442	2.25828	3.20414
2	YNR050C	3444.17	-0.669783	0.152863	-4.38157	1.17826e-05	0.0400784	4225.69	4252.09	4210.83	2869.82	2654.61	2451.97

## Sheet: SUT099
	Gene	baseMean	log2FoldChange	lfcSE	stat	pvalue	q-value	BY4741_WT_1	BY4741_WT_2	BY4741_WT_3	SUT099_Mut_1	SUT099_Mut_2	SUT099_Mut_3
2	YER183C	1925.51	1.56207	0.278295	5.61301	1.98838e-08	6.77341e-05	1009.6	966.166	945.52	2279.78	4156.74	2195.27
3	YGL263W	32.0931	-3.45388	0.815929	-4.23307	2.30523e-05	0.0523517	78.8226	79.2623	17.2961	3.7845	11.6029	1.78987

## Sheet: SUT492
	Gene	baseMean	log2FoldChange	lfcSE	stat	pvalue	q-value	BY4741_WT_1	BY4741_WT_2	BY4741_WT_3	SUT492_Mut_1	SUT492_Mut_2	SUT492_Mut_3
2	YDL042C	906.409	-1.01009	0.238934	-4.22746	2.3634e-05	0.0804384	1133.47	969.758	1532.77	501.503	715.03	585.928

## Sheet: SUT129
Protein Coding-genes
	Gene	baseMean	log2FoldChange	lfcSE	stat	pvalue	q-value	BY4741_WT_1	BY4741_WT_2	BY4741_WT_3	SUT129_Mut_1	SUT129_Mut_2	SUT129_Mut_3
1	YHR136C	188.375	-2.28999	0.275957	-8.29835	1.05568e-16	6.63917e-13	387.544	268.832	281.18	52.0901	70.8316	69.7696
5	YML123C	3406.35	-1.86692	0.300562	-6.21141	5.25117e-10	6.60492e-07	4335.51	3821.89	7883.32	1056.96	1744.01	1596.4
18	YDR281C	103.065	-1.55944	0.4156	-3.75226	0.000175245	0.0612287	139.002	90.3573	232.391	31.2541	63.9212	61.4637
3	YBR093C	1668.43	-1.45843	0.199103	-7.32502	2.38858e-13	5.00727e-10	2821.59	1995.33	2522.92	801.24	967.456	902.021
2	YPL019C	2011.48	-1.41285	0.187636	-7.52975	5.08385e-14	1.59862e-10	2965.13	2541.95	3266.31	952.775	1178.22	1164.49
14	YOR382W	1261.65	-1.23162	0.315971	-3.8979	9.70291e-05	0.0435869	923.156	2053.57	2331.61	687.589	670.309	903.683
11	YER072W	2886.9	-0.9508	0.222408	-4.27502	1.91123e-05	0.010927	4800.11	3022.86	3593.72	1828.84	2273.52	1802.38
10	YDR044W	2967.45	-0.714401	0.163087	-4.38049	1.18413e-05	0.00744699	3581.57	3486.6	3993.02	2155.58	2132.72	2455.23
16	YBR096W	2504.17	0.634498	0.167072	3.79776	0.000146008	0.0552242	2041.97	1885.55	1960.56	2944.51	3423.24	2769.19
17	YOR018W	1422.47	0.656302	0.173063	3.79227	0.000149278	0.0552242	1035.72	1257.53	1018.16	1700.03	1707.73	1815.67
9	YLR337C	3701.36	0.87077	0.191418	4.54906	5.38859e-06	0.00376543	2609.31	3071.4	2167.27	4657.8	4477.94	5224.41
7	YIL117C	531.908	1.05399	0.196743	5.3572	8.45235e-08	7.59384e-05	364.881	355.455	317.13	821.129	706.588	626.265
8	YNR044W	3222.55	1.18411	0.233517	5.07078	3.96196e-07	0.000311459	1434.59	2117.8	2357.29	3879.29	4265.44	5280.89
12	YKL096W	1621.26	1.26756	0.310921	4.07681	4.56587e-05	0.023675	891.427	1433.02	527.695	2075.08	2384.95	2415.36
15	YIL037C	79.9343	1.42415	0.369144	3.85799	0.000114324	0.0479321	28.707	56.0066	46.2214	106.074	152.893	89.7038
4	YDR380W	1507.02	1.88025	0.301455	6.23726	4.45306e-10	6.60492e-07	420.784	820.683	689.47	2030.57	1789.79	3290.8
non-coding
	Gene	baseMean	log2FoldChange	lfcSE	stat	pvalue	q-value	BY4741_WT_1	BY4741_WT_2	BY4741_WT_3	SUT129_Mut_1	SUT129_Mut_2	SUT129_Mut_3
13	CUT110	121.303	-1.20526	0.296814	-4.06064	4.89386e-05	0.023675	138.247	159.059	211.848	89.0267	66.5126	63.1249
6	CUT075	170.31	1.63305	0.302123	5.40526	6.4715e-08	6.78321e-05	118.605	70.9417	57.7768	267.08	236.681	270.773

## Sheet: SUT304_730
	Gene	baseMean	log2FoldChange	lfcSE	stat	pvalue	q-value	BY4741_WT_1	BY4741_WT_2	BY4741_WT_3	SUT304_730_Mut_1	SUT304_730_Mut_2	SUT304_730_Mut_3
1	YIR042C	104.402	-1.77757	0.404687	-4.39247	1.1207e-05	0.0764653	178.512	191.595	116.882	61.0509	22.2578	56.1144

## Sheet: SUT329
	Gene	baseMean	log2FoldChange	lfcSE	stat	pvalue	padj	BY4741_WT_1	BY4741_WT_2	BY4741_WT_3	SUT329_Mut_1	SUT329_Mut_2	SUT329_Mut_3
1	YIR042C	97.7868	-1.55409	0.337302	-4.60742	4.07693e-06	0.0277924	160.094	171.931	104.679	46.1319	43.1731	60.7124

## Sheet: SUT722
	Gene	baseMean	log2FoldChange	lfcSE	stat	pvalue	q-value	BY4741_WT_1	BY4741_WT_2	BY4741_WT_3	SUT722_Mut_1	SUT722_Mut_2	SUT722_Mut_3
1	YML005W	923.657	0.984745	0.191259	5.14876	2.62216e-07	0.00178779	553.086	590.385	718.222	1138.06	1400.75	1141.43

## Sheet: SUT171
	Gene	baseMean	log2FoldChange	lfcSE	stat	pvalue	q-value	BY4741_WT_1	BY4741_WT_2	BY4741_WT_3	SUT171_Mut_1	SUT171_Mut_2	SUT171_Mut_3
1	YHR164C	1513.47	1.0061	0.227739	4.41777	9.97266e-06	0.0478451	907.781	870.13	1243.67	1624.25	2163.3	2271.7
2	YIR042C	93.8908	-1.54127	0.354848	-4.34347	1.40247e-05	0.0478451	154.066	165.205	100.943	31.7631	52.1577	59.2096

[truncated: 7 more sheets: SUT346, SUT532, SUT126, SUT035, SUT125, SUT075, snR30]
