# Supplementary material for: Functional and transcriptional profiling of non-coding RNAs in yeast reveal context-dependent phenotypes and in trans effects on the protein regulatory network
Source: PLoS Genet. 2021 Jan 25;17(1):e1008761. doi: 10.1371/journal.pgen.1008761 (PMC7886133; doi:10.1371/journal.pgen.1008761)
Supplement: S1 Table — The Tables show mean values normalised with wild type, standard deviation (SD), adjusted p-value and significance per parameter. (XLSX) [file pgen.1008761.s016.xlsx]

## Sheet: S1 Table
YPD
Strains	Maximun growth rate (μ)				Lag phase (λ)				Maximum biomass (A)				Area under the curve (AUC)
	Mean	SD	p-adj	Summary	Mean	SD	p-adj	Summary	Mean	SD	p-adj	Summary	Mean	SD	p-value	Summary
WT	1	0.0925691			1	0.201776			1	0.0045333			1	0.0110325
SUT532Δ	0.802388	0.073596	0.0619	ns	1.11155	0.221205	0.9121	ns	1.0046	0.0134707	0.9873	ns	0.98187	0.00698529	0.3806	ns
SUT125Δ	0.867307	0.109374	0.2553	ns	1.12633	0.0467583	0.8733	ns	0.979618	0.0070254	0.3565	ns	0.967992	0.0072105	0.0223	*
SUT126Δ	0.698943	0.023016	0.006	**	1.25983	0.220711	0.4119	ns	0.980597	0.00449605	0.395	ns	0.960806	0.0118996	0.0223	*
SUT035Δ	1.0687	0.122475	0.7441	ns	1.19091	0.172507	0.6511	ns	1.02742	0.0295827	0.158	ns	1.00668	0.0254686	0.9382	ns
CUT248Δ	1.04572	0.241634	0.999	ns	0.990146	0.00990161	0.9996	ns	1.05008	0.0565891	0.0335	*	1.0367	0.0413145	0.0399	*
SUT129Δ	0.968556	0.113509	0.9994	ns	0.954756	0.0466334	0.8162	ns	1.02445	0.0340211	0.656	ns	1.03254	0.0267379	0.0872	ns
SUT329Δ	1.02996	0.0353449	0.9994	ns	0.999883	0.0576888	>0.9999	ns	0.987407	0.0054751	0.9907	ns	0.996345	0.00133379	0.9996	ns
SUT465Δ	1.0355	0.122463	0.9993	ns	1.05602	0.0831632	0.5984	ns	1.01171	0.0184515	0.9954	ns	1.01243	0.00811059	0.9453	ns
SUT722Δ	1.0266	0.0961647	0.9995	ns	1.00772	0.0234238	0.9997	ns	0.991227	0.010511	0.9992	ns	0.996763	0.0115886	0.9996	ns
CUT442Δ	1.00313	0.052042	>0.9999	ns	1.01192	0.0464485	0.9995	ns	0.984695	0.00273389	0.9675	ns	0.989925	0.00565233	0.9881	ns
SUT451Δ	1.0215	0.0349765	0.9996	ns	1.00786	0.0267642	0.9997	ns	0.986654	0.00138371	0.9884	ns	0.992712	0.00485694	0.9991	ns
SUT171Δ	1.01499	0.0220827	0.9997	ns	1.0242	0.0115939	0.9958	ns	0.998935	0.00242318	>0.9999	ns	1.00236	0.00300318	0.9997	ns
CUT494/ SUT053/ SUT468Δ	0.868689	0.00329321	0.4666	ns	1.12835	0.061451	0.0085	**	0.963646	0.00339689	0.2108	ns	0.947055	0.00880036	0.0012	*
CUT123Δ	1.02378	0.00376978	0.9996	ns	1.01658	0.00245544	0.9993	ns	0.982394	0.00376133	0.9209	ns	0.986628	0.00280834	0.9153	ns
SUT346Δ	1.01959	0.00316287	0.9996	ns	0.965042	0.0110108	0.9554	ns	0.994677	0.00870357	0.9996	ns	1.00328	0.00753782	0.9996	ns
SUT099Δ	1.0088	0.00363444	0.9999	ns	1.01872	0.00661914	0.9992	ns	0.991985	0.00661505	0.9993	ns	0.997035	0.00679246	0.9997	ns
SUT492Δ	1.03215	0.00344721	0.9994	ns	1.08563	0.0556602	0.1477	ns	1.004	0.0114717	0.9997	ns	1.0007	0.00359811	>0.9999	ns
SUT304/ SUT370Δ	1.01959	0.00316287	0.9996	ns	0.965042	0.0110108	0.9554	ns	0.994677	0.00870357	0.9996	ns	1.00328	0.00753782	0.9996	ns
YPD + 10% ethanol
Strains	Maximun growth rate (µ)				Lag phase (λ)				Maximum biomass (A)				Area under the curve (AUC)
	Mean	SD	p-value	Summary	Mean	SD	p-adj	Summary	Mean	SD	Summary	p-adj	Mean	SD	p-adj	Summary
WT	1	0.202824			1	0.270691			1	0.0277895			1	0.0711362
SUT532Δ	0.502339	0.0447466	0.0134	*	1.7887	0.120613	0.0003	***	0.242906	0.0595651	****	<0.0001	0.325192	0.0761847	<0.0001	****
SUT125Δ	0.544291	0.0214621	0.0178	*	0.796819	0.0657009	0.886	ns	0.657094	0.00994351	****	<0.0001	0.716318	0.0486809	0.0027	**
SUT126Δ	0.471434	0.123308	0.0123	*	0.963407	0.132027	0.9997	ns	0.503687	0.00458522	****	<0.0001	0.572291	0.0169248	<0.0001	****
SUT035Δ	0.606055	0.0724273	0.0303	*	0.823531	0.120365	0.9543	ns	0.672295	0.0505693	****	<0.0001	0.728369	0.0398369	0.0045	**
CUT248Δ	0.690635	0.0184886	0.0578	ns	0.415496	0.0489501	0.0096	**	1.04581	0.024066	ns	0.9901	1.19527	0.0158774	0.077	ns
SUT129Δ	0.530135	0.00941558	0.016	*	0.882316	0.0563246	0.9957	ns	0.642875	0.0563663	****	<0.0001	0.667048	0.0774632	0.0004	***
SUT329Δ	1.23246	0.421043	0.5099	ns	1.16965	0.262509	0.9659	ns	0.882777	0.207748	ns	0.2653	0.971568	0.15131	0.9994	ns
SUT465Δ	0.726221	0.174594	0.1185	ns	0.927762	0.00627048	0.9994	ns	0.852901	0.252026	ns	0.0839	0.917213	0.161504	0.9202	ns
SUT722Δ	0.649175	0.0586227	0.0422	*	0.390339	0.201702	0.0062	**	0.958715	0.0918361	ns	0.9952	1.10585	0.0116303	0.7188	ns
CUT442Δ	0.864586	0.199457	0.4281	ns	0.916229	0.36936	0.9993	ns	0.859818	0.180749	ns	0.1119	0.936786	0.133957	0.9885	ns
SUT451Δ	1.5221	0.650876	0.4217	ns	1.01822	0.505347	0.9999	ns	0.75911	0.0248683	***	0.0007	0.909387	0.000551966	0.8642	ns
SUT171Δ	1.30342	0.207647	0.1952	ns	1.29513	0.130918	0.4885	ns	1.00266	0.00698844	ns	>0.9999	0.973694	0.0716442	0.9995	ns
CUT494/ SUT053/ SUT468Δ	0.54855	0.0718617	0.0194	*	0.987585	0.0126465	>0.9999	ns	0.618038	0.0352179	****	<0.0001	0.605923	0.0900943	<0.0001	****
CUT123Δ	0.765326	0.013193	0.1159	ns	0.657252	0.0394	0.3047	ns	0.977729	0.0256379	ns	0.9994	1.04638	0.0536378	0.999	ns
SUT346Δ	0.772108	0.049137	0.1283	ns	0.790561	0.0554789	0.8649	ns	0.973273	0.0238736	ns	0.9993	1.00619	0.0094572	0.9999	ns
SUT099Δ	0.708768	0.00964314	0.0678	ns	0.579292	0.0413434	0.1184	ns	0.96691	0.0210686	ns	0.9991	1.05837	0.00871337	0.9909	ns
SUT492Δ	0.68308	0.0571629	0.0565	ns	0.882544	0.265041	0.9957	ns	0.754041	0.215918	***	0.0005	0.804461	0.216311	0.0764	ns
SUT304/ SUT370Δ	0.579371	0.0746221	0.0246	ns	0.598615	0.0488662	0.1523	ns	0.845525	0.196077	ns	0.0609	0.935877	0.160209	0.988	ns
YP+ 5% ethanol
Strains	Maximun growth rate (μ)				Lag phase (λ)				Maximun biomass (A)				Area under the curve (AUC)
	Mean	SD	p-adj	Summary	Mean	SD	p-adj	Summary	Mean	SD	p-adj	Summary	Mean	SD	p-adj	Summary
WT	1	0.0386738			1	0.379727			1	0.0181855			1	0.0160625
SUT532Δ	0.906108	0.0217933	0.1671	ns	0.139726	6.28606	0.1395	ns	0.9674	0.0406893	0.1962	ns	0.925936	0.0513159	0.0091	**
SUT125Δ	1.10486	0.0780762	0.1146	ns	1.04142	0.189757	0.9999	ns	0.520604	0.00787754	<0.0001	****	0.59157	0.0106093	<0.0001	****
SUT126Δ	1.08477	0.0351829	0.2288	ns	3.09048	0.0241255	0.0009	***	0.639185	0.00547441	<0.0001	****	0.675048	0.0107126	<0.0001	****
SUT035Δ	0.977494	0.0626041	0.9575	ns	1.24942	0.292768	0.9093	ns	0.485269	0.00984642	<0.0001	****	0.551717	0.0117868	<0.0001	****
CUT248Δ	1.06009	0.0584446	0.521	ns	2.36276	0.298734	0.9899	ns	1.13837	0.00692234	<0.0001	****	1.04047	0.00589192	0.0626	ns
SUT129Δ	1.09258	0.0488023	0.1016	ns	2.18831	0.368257	0.9957	ns	1.14854	0.013928	<0.0001	****	1.05138	0.0060841	0.0348	*
SUT329Δ	1.19553	0.0543222	<0.0001	****	2.33953	0.373836	0.9903	ns	1.1606	0.0366076	<0.0001	****	1.08229	0.0209696	0.0057	**
SUT465Δ	1.09935	0.0553139	0.0677	ns	2.30878	0.271625	0.991	ns	1.20745	0.0210043	<0.0001	****	1.10109	0.0151709	0.0018	**
SUT722Δ	1.30265	0.013941	<0.0001	****	5.55315	0.363808	0.0883	ns	1.42631	0.043946	<0.0001	****	1.1898	0.0333264	<0.0001	****
CUT442Δ	1.03044	0.0229894	0.9848	ns	1.21849	0.519786	0.9998	ns	1.10596	0.0291329	0.0018	**	1.01799	0.0224405	0.1871	ns
SUT451Δ	1.1645	0.0272808	0.0006	***	2.60137	0.147616	0.9688	ns	1.18978	0.0125567	<0.0001	****	1.09585	0.00917349	0.0024	**
SUT171Δ	1.10375	0.063568	0.0515	ns	2.29244	0.239155	0.9913	ns	1.1182	0.0207688	0.0005	***	1.02778	0.0203319	0.1187	ns
CUT494/ SUT053/ SUT468Δ	0.929213	0.0329266	0.3334	ns	6.09156	0.152775	0.0431	*	0.971051	0.015876	0.8913	ns	0.82128	0.0317447	0.2176	ns
CUT123Δ	1.30519	0.0317408	<0.0001	****	12.7372	0.574489	<0.0001	****	1.20904	0.0296327	<0.0001	****	0.841787	0.220313	0.4783	ns
SUT346Δ	1.09368	0.0165159	0.097	ns	1.83861	0.130938	0.9993	ns	1.14116	0.00793274	<0.0001	****	1.06167	0.00139437	0.0194	*
SUT099Δ	1.01904	0.0433862	0.9992	ns	1.96216	0.284589	0.9991	ns	1.12529	0.024497	0.0002	***	1.02988	0.0187785	0.1071	ns
SUT492Δ	1.24819	0.0148406	<0.0001	****	3.33799	0.0520618	0.7563	ns	1.27507	0.00681663	<0.0001	****	1.15291	0.00502803	<0.0001	****
SUT304/ SUT370Δ	1.09368	0.0165159	0.097	ns	1.83861	0.130938	0.9993	ns	1.14116	0.00793274	<0.0001	****	1.06167	0.00139437	0.0194	*
YP+ 2% glycerol
Strains	Maximun growth rate (μ)				Lag phase (λ)				Maximun biomass (A)				Area under the curve (AUC)
	Mean	SD	p-adj	Summary	Mean	SD	p-adj	Summary	Mean	SD	p-adj	Summary	Mean	SD	p-adj	Summary
WT	1	0.0537589			1	0.365421			1	0.0811201			1	0.0553146
SUT532Δ	1.15324	0.108211	0.5455	ns	1.16823	0.409337	0.8553	ns	1.03568	0.0453349	0.7654	ns	1.12078	0.0395046	0.0328	*
SUT125Δ	0.687318	0.159638	0.0805	ns	0.122489	3.73926	0.0843	ns	0.387982	0.0493376	<0.0001	****	0.517846	0.0590545	<0.0001	****
SUT126Δ	0.900068	0.304241	0.8211	ns	ND	ND	ND	ND	0.471256	0.0919818	<0.0001	****	0.634923	0.109352	<0.0001	****
SUT035Δ	0.491514	0.11427	0.0059	**	ND	ND	ND	ND	0.31513	0.0365146	<0.0001	****	0.422397	0.0381897	<0.0001	****
CUT248Δ	0.870704	0.0180575	0.2356	ns	0.622168	0.212762	0.0302	*	1.06529	0.130695	0.7675	ns	1.01537	0.0837308	0.9992	ns
SUT129Δ	0.987466	0.0839802	0.9997	ns	0.641954	0.253038	0.0446	*	0.841145	0.0225883	0.0202	*	0.86166	0.0200563	0.0004	***
SUT329Δ	0.803426	0.0469743	0.0191	*	0.283146	0.247147	<0.0001	****	0.900364	0.0147118	0.2902	ns	0.907524	0.0220765	0.0273	*
SUT465Δ	0.790742	0.0171698	0.0111	*	0.343355	0.444714	<0.0001	****	0.950239	0.0232567	0.9417	ns	0.95522	0.0192245	0.635	ns
SUT722Δ	0.913669	0.0479413	0.6936	ns	0.897156	0.219869	0.9855	ns	1.03139	0.0357615	0.999	ns	1.02345	0.0300474	0.9896	ns
CUT442Δ	0.785934	0.0214968	0.0089	**	0.118757	0.407536	<0.0001	****	0.861432	0.00611407	0.0556	ns	0.876933	0.00632492	0.0017	**
SUT451Δ	0.870653	0.0197246	0.2354	ns	0.63477	0.255423	0.0388	*	0.986841	0.004428	0.9996	ns	0.985099	0.00557846	0.9993	ns
SUT171Δ	0.909599	0.0984449	0.6428	ns	0.679574	0.216974	0.0906	ns	0.936432	0.0174341	0.7919	ns	0.941067	0.0124924	0.313	ns
CUT494/ SUT053/ SUT468Δ	0.536841	0.0490045	<0.0001	****	1.26196	0.0498763	0.2404	ns	0.780024	0.00718029	0.0007	***	0.736116	0.0162763	<0.0001	****
CUT123Δ	0.787706	0.0383784	0.0097	**	0.463552	0.253637	0.0009	***	1.11379	0.100229	0.1679	ns	1.01924	0.0615903	0.999	ns
SUT346Δ	0.777608	0.00693117	0.0062	**	0.378824	0.218313	0.0001	***	0.968394	0.011739	0.999	ns	0.964336	0.0116288	0.8514	ns
SUT099Δ	0.851573	0.0584656	0.125	ns	0.603206	0.405936	0.0205	*	1.04008	0.11622	0.9878	ns	0.987196	0.0660516	0.9994	ns
SUT492Δ	0.990262	0.0700572	0.9998	ns	0.784512	0.0831492	0.4558	ns	0.976109	0.00202845	0.9993	ns	0.970877	0.00106715	0.9524	ns
SUT304/ SUT370Δ	1	0.152934	>0.9999	ns	0.947785	0.208664	0.8499	ns	0.970456	0.0129707	0.999	ns	1.01074	0.0122563	0.9995	ns
