# Supplementary material for: Functional and transcriptional profiling of non-coding RNAs in yeast reveal context-dependent phenotypes and in trans effects on the protein regulatory network
Source: PLoS Genet. 2021 Jan 25;17(1):e1008761. doi: 10.1371/journal.pgen.1008761 (PMC7886133; doi:10.1371/journal.pgen.1008761)
Supplement: S2 Table — (XLSX) [file pgen.1008761.s017.xlsx]

## Sheet: Trascription factors table
S2 Table . List of Transcription Factors DE in mutant strains
Strain	Number of DE genes	Number of TFs DE	p-value	Transcription factor	% of TFs DE reltive to the whole genome
SUT035Δ	701	37	0.00485	Mot3p, Pdr3p, Rpn4p, Opi1p, Mig3p, Kar4p, Upc2p, Xbp1p, Hms1p, Rox1p, YPR015C, Zap1p, Aft2p, Gal3p, Rgm1p, Abf1p, Yox1p, Msn2p, Ace2p, YPR196W, Mcm1p, Tog1p, Mig2p, Pho4p, Cup9p, Pul4p, Msa1p, Msn4p, Mga1p, Tec1p, Ngg1p, Swi5p, Cad1p, Ino2p, Yap5p, Cin5p, Ndt80p	20.2186
SUT125Δ	721	30	0.2263	Mot3p, Pdr3p, Rpn4p, Rof1p, Opi1p, Mig3p, Upc2p, Xbp1p, Zap1p, YPR015C, Hms1p, Rme1p, Msn2p, Rgm1p, Aca1p, Aft2p, Yox1p, Mcm1p, Pho4p, Mig2p, YPR196W, Msa1p, Cup9p, Mot2p, Ash1p, Ngg1p, Tec1p, Cad1p, Cin5p, Ndt80p	16.3934
SUT126Δ	787	35	0.02273	Mot3p, Pdr3p, Rpn4p, Rof1p, Opi1p, Upc2p, Mig3p, Hms1p, Rox1p, Xbp1p, Zap1p, YPR015C, Hap4p, Rgm1p, YPR196W, Aft2p, Mig2p, Cup9p, Aca1p, Tog1p, Mcm1p, Yox1p, Gal3p, Pho4p, Msa1p, Ngg1p, YJL206C, Cad1p, Tec1p, Tos8p, Ino2p, Cin5p, Yap5p, Ste12p, Ndt80p	19.1257
SUT532Δ	408	23	0.009475	Mga2p, Rpn4p, Hap4p, Mig3p, Rlm1p, Xbp1p, Rgm1p, Met32p, Rox1p, Mcm1p, Adr1p, Rsf2p, Stp4p, Msn4p, Sut2p, Thi2p, Sef1p, Azf1p, Yrm1p, Mal33p, Gsm1p, Smp1p, Ndt80p	12.5683
CUT494/ SUT530/ SUT468Δ	137	9	0.03798	Upc2p, Mig3p, Nrg2p, Rpi1p, Hap4p, Rsf2p, Tec1p, Smp1p, Cin5p	4.91803
Total of TFs described: 183 [1]
References
1. Teixeira MC, Monteiro PT, Palma M, Costa C, Godinho CP, Pais P, et al. YEASTRACT: an upgraded database for the analysis of transcription regulatory networks in Saccharomyces cerevisiae. Nucleic Acids Res. 2018;46(D1):D348–53
