# Supplementary material for: Functional and transcriptional profiling of non-coding RNAs in yeast reveal context-dependent phenotypes and in trans effects on the protein regulatory network
Source: PLoS Genet. 2021 Jan 25;17(1):e1008761. doi: 10.1371/journal.pgen.1008761 (PMC7886133; doi:10.1371/journal.pgen.1008761)
Supplement: S3 Table — (XLSX) [file pgen.1008761.s018.xlsx]

## Sheet: Sheet1
S3 Table. Genetic interaction scores between SUT126 and Pdr3.
Negative interaction ε < -0.8; positive interaction ε > 0.25
Condition	Pair	Fitness (W)			Genetic interacion score (ε)	p-value
		Single mutant (A/B)	Expected (WAB)	Observed (WAB)
YPD + 10 % ethanol	SUT126/Pdr3	0.4681 / 0.9944	0.465479	0.8775	0.4119	2.17556e-07
YP + 2% glycerol		0.1232 / 0.9139	0.112592	0.923	0.809	8.95953e-22
YPD		0.522 / 1.019	0.531918	1.036	0.503	1.11804e-10
YP + 2% ethanol		0.1066 / 0.9057	0.0965476	0.9455	0.8464	1.05404e-09
A: SUT126Δ
B: PDR3Δ
