# Supplementary material for: Functional and transcriptional profiling of non-coding RNAs in yeast reveal context-dependent phenotypes and in trans effects on the protein regulatory network
Source: PLoS Genet. 2021 Jan 25;17(1):e1008761. doi: 10.1371/journal.pgen.1008761 (PMC7886133; doi:10.1371/journal.pgen.1008761)
Supplement: S4 Table — (XLSX) [file pgen.1008761.s019.xlsx]

## Sheet: Strains and Plasmids
S4 Table. List of yeast strains and plasmids used in this study
Source	Strain	Genotype	Reference
ATCC 4040002	S. cerevisiae BY4741	MATa his3Δ1 leu2Δ0 met15Δ0 ura3Δ0	[1]
ATCC 4040005	S. cerevisiae BY4743	MATa/MATα his3Δ1/his3Δ1 leu2Δ0 /leu2Δ0 met15Δ0/MET15 LYS2/lys2Δ0 ura3Δ0/ura3Δ0	[1]
ATCC 4040004	S. cerevisiae BY4742	MATα his3Δ1 leu2Δ0 lys2Δ0 ura3Δ0	[1]
Haploid Mutant Strains
Name		Genotype	Reference
CUT123Δ		MATa ura3Δ0 leu2Δ0 his3Δ1 met15Δ0 CUT123::kanMX4	[2]
CUT248Δ		MATa ura3Δ0 leu2Δ0 his3Δ1 met15Δ0 CUT248::kanMX4	[2]
CUT494/SUT053/SUT468Δ		MATa ura3Δ0 leu2Δ0 his3Δ1 met15Δ0 CUT494/SUT530/SUT468::kanMX4	[2]
CUT442Δ		MATa ura3Δ0 leu2Δ0 his3Δ1 met15Δ0 CUT442::kanMX4	[2]
SUT099Δ		MATa ura3Δ0 leu2Δ0 his3Δ1 met15Δ0 SUT099::kanMX4	[2]
SUT451Δ		MATa ura3Δ0 leu2Δ0 his3Δ1 met15Δ0 SUT451::kanMX4	[2]
SUT492Δ		MATa ura3Δ0 leu2Δ0 his3Δ1 met15Δ0 SUT492::kanMX4	[2]
SUT129Δ		MATa ura3Δ0 leu2Δ0 his3Δ1 met15Δ0 SUT129::kanMX4	[2]
SUT304/SUT730Δ		MATa ura3Δ0 leu2Δ0 his3Δ1 met15Δ0 SUT304/SUT730::kanMX4	[2]
SUT329Δ		MATa ura3Δ0 leu2Δ0 his3Δ1 met15Δ0 SUT329::kanMX4	[2]
SUT722Δ		MATa ura3Δ0 leu2Δ0 his3Δ1 met15Δ0 SUT722::kanMX4	[2]
SUT171Δ		MATa ura3Δ0 leu2Δ0 his3Δ1 met15Δ0 SUT171::kanMX4	[2]
SUT346Δ		MATa ura3Δ0 leu2Δ0 his3Δ1 met15Δ0 SUT346::kanMX4	[2]
SUT465Δ		MATa ura3Δ0 leu2Δ0 his3Δ1 met15Δ0 SUT465::kanMX4	[2]
SUT532Δ		MATa ura3Δ0 leu2Δ0 his3Δ1 met15Δ0 SUT532::kanMX4	[2]
SUT126Δ		MATa ura3Δ0 leu2Δ0 his3Δ1 met15Δ0 SUT126::kanMX4	[2]
SUT035Δ		MATa ura3Δ0 leu2Δ0 his3Δ1 met15Δ0 SUT126::kanMX4	[2]
SUT125Δ		MATa ura3Δ0 leu2Δ0 his3Δ1 met15Δ0 SUT125::kanMX4	[2]
PDR3Δ		MATa ura3Δ0 leu2Δ0 his3Δ1 met15Δ0 YBL005W::kanMX4	[3]
YOX1Δ		MATa ura3Δ0 leu2Δ0 his3Δ1 met15Δ0 YML027W::kanMX4	[3]
PIL1Δ		MATa ura3Δ0 leu2Δ0 his3Δ1 met15Δ0 YGR086C::kanMX4	[3]
PDC6Δ		MATa ura3Δ0 leu2Δ0 his3Δ1 met15Δ0 YGR087C::kanMX4	[3]
SUT126_1Δ		MATa ura3Δ0 leu2Δ0 his3Δ1 met15Δ0 SUT126::natNT2	This study
Diploid Strains
SUT075Δ		MATa/MATα his3Δ1/his3Δ1 leu2Δ0 /leu2Δ0 met15Δ0/MET15 LYS2/lys2Δ0 ura3Δ0/ura3Δ0 SUT075/SUT075Δ::kanMX4	[2]
snR30Δ		MATa/MATα his3Δ1/his3Δ1 leu2Δ0 /leu2Δ0 met15Δ0/MET15 LYS2/lys2Δ0 ura3Δ0/ura3Δ0 snR30/snR30Δ::kanMX4	[2]
Double Mutants Strains
PDR3Δ/SUT126Δ		MATa ura3Δ0 leu2Δ0 his3Δ1 met15Δ0 SUT126:: natNT2 YBL005W::kanMX4	This study
LoxP strains
SUT125::loxP-kanMx-loxP		MATa ura3Δ0 leu2Δ0 his3Δ1 met15Δ0 SUT125::loxP-pAgTEF1-kanMX-tAgTEF1-loxP	This study
SUT126::loxP-kanMx-loxP		MATa ura3Δ0 leu2Δ0 his3Δ1 met15Δ0 SUT126:: loxP-pAgTEF1-kanMX-tAgTEF1-loxP	This study
SUT129::loxP-kanMx-loxP		MATa ura3Δ0 leu2Δ0 his3Δ1 met15Δ0 SUT129:: loxP-pAgTEF1-kanMX-tAgTEF1-loxP	This study
SUT125::loxP		MATa ura3Δ0 leu2Δ0 his3Δ1 met15Δ0 SUT125::loxP	This study
SUT126::loxP		MATa ura3Δ0 leu2Δ0 his3Δ1 met15Δ0 SUT126::loxP	This study
SUT129::loxP		MATa ura3Δ0 leu2Δ0 his3Δ1 met15Δ0 SUT129::loxP	This study
Plasmids
Name		Description	Reference
pFA6a-kanMX4		Vector blackbone pFA6 selectable phenotype: G418 resistance.	[4]
pUG6 (4009)		loxP-pAgTEF1-kanMX-tAgTEF1-loxP, selectable phenotype: G418 resistance	[5]
pFA6-natNT2		marker pAgTEF-nat-tScADH1, selectable phenotype: clonNAT resistance	[6]
pSH-bler		p(Pheomycin) CRE recombinase	[5]
pRS416Gal1Cyc1		pRS416 containing the GAL1 promoter and CYC1 terminator	Provided by R. O'Keefe's Lab
pGCSUT125		pRS416 PromoterGAL1 –SUT125-Terminator CYC1	Provided by R. O'Keefe's Lab
pGCSUT126		pRS416 PromoterGAL1 –SUT126-Terminator CYC1	Provided by R. O'Keefe's Lab
pGCSUT035		pRS416 PromoterGAL1 –SUT035-Terminator CYC1	Provided by R. O'Keefe's Lab
pGCSUT532		pRS416 PromoterGAL1 –SUT532-Terminator CYC1	Provided by R. O'Keefe's Lab
BG1805-PDC6		BG1805 containing YGR087C (ORF) under GAL1 promoter and fused on the C-terminus to a tandem affinity tag: His6, HA epitope, protease 3C site, ZZ domain.	[7]
References
1.Brachmann CB, Davies A, Cost GJ, Caputo E, Li J, Hieter P, Boeke JD. Designer deletion strains derived from Saccharomyces cerevisiae S288C: a useful set of strains and plasmids for PCRmediated gene disruption and other applications. Yeast. 1998;14(2): 115-132.
2. Parker S, Fraczek MG, Wu J, Shamsah S, Manousaki A, Dungrattanalert K, et al. A resource for functional profiling of noncoding RNA in the yeast Saccharomyces cerevisiae. RNA. 2017;23(8):1166–71
3. Giaever G, Chu AM, Ni L, Connelly C, Riles L, Véronneau S, et al. Functional profiling of the Saccharomyces cerevisiae genome. Nature. 2002;418(6896):387–91
4. Bahler J, Wu JQ, Longtine MS, Shah NG, McKenzie A 3rd, Steever AB, Wach A, Philippsen P, Pringle JR. Heterologous modules for efficient and versatile PCR-based gene targeting in Schizosaccharomyces pombe. Yeast. 1998;14(10):943-51
5. Güldener U, Heck S, Fiedler T, Beinhauer J, Hegemann JH. A new efficient gene disruption cassette for repeated use in budding yeast. Nucleic Acids Res. 1996;24(13):2519–24.
6. Janke C, Magiera MM, Rathfelder N, Taxis C, Reber S, Maekawa H, et al. A versatile toolbox for PCR-based tagging of yeast genes: New fluorescent proteins, more markers and promoter substitution cassettes. Yeast. 2004;21(11):947–62.
7. Gelperin DM, White MA, Wilkinson ML, Kon Y, Kung LA, Wise KJ, et al. Biochemical and genetic analysis of the yeast proteome with a movable ORF collection. Genes Dev. 2005;19(23):2816–26.
