# Supplementary material for: Functional and transcriptional profiling of non-coding RNAs in yeast reveal context-dependent phenotypes and in trans effects on the protein regulatory network
Source: PLoS Genet. 2021 Jan 25;17(1):e1008761. doi: 10.1371/journal.pgen.1008761 (PMC7886133; doi:10.1371/journal.pgen.1008761)
Supplement: S5 Table — (XLSX) [file pgen.1008761.s020.xlsx]

## Sheet: Primers
S5 Table. List of primers for Quantitative real time PCR (qPCR) used in this study
Name	Sequence
Act1-CDS-F	GGTTATTGATAACGGTTCTGGTATG
Act1-CDS-R	ATGATACCTTGGTGTCTTGGTCTAC
BDH2-F	GAGTTGAACAGGGAAGCCGA
BDH2-R	TGACGCAGTTTAGCCTCGTT
ACO1-F	GCCATTGCGGGTGATTTGAG
ACO1-R	TGCAGGTGGAGCTTGGTAAG
PDR3-F	ATACTGCCGAACGGAGAAGA
PDR3-R	CTGAAATCCTTCGGCAAGAG
YOX1-F	CAAGGCCTCATCATTCCCTA
YOX1-R	ACGTTTTCACGGGAGTCAAC
MOT3-F	CAGCGGCTGCTTATTACTCC
MOT3-R	CCATTGTTAGCGGCGTTATT
RSB1-F	ATGCGCCAATACTGGTTTTC
RSB1-R	CGACCACGTCCTCCCTATAA
PIL1 F	CACCGACAAAATCGCCTACT
PIL1 R	GCTTCAGCGACCAAAGATTC
PDC6 F	ATGGGGGTTAAAGCCGTATC
PDC6 R	CCAGGTCTGGATTTCGTTGT
