# Supplementary material for: Functional and transcriptional profiling of non-coding RNAs in yeast reveal context-dependent phenotypes and in trans effects on the protein regulatory network
Source: PLoS Genet. 2021 Jan 25;17(1):e1008761. doi: 10.1371/journal.pgen.1008761 (PMC7886133; doi:10.1371/journal.pgen.1008761)
Supplement: S6 Table — (XLSX) [file pgen.1008761.s021.xlsx]

## Sheet: Conditions
S6 Table. List of media condition used for solid fitness analysis for the haploid ncRNA deletion collection
Legend File S1	Medium	Carbon Source	Compound	Temperature
Condition 1	YP	2% Glucose		30°C
Condition 2	YP	2% Glucose	5% Methanol
Condition 3	YP	2% Glucose	0.4% TCA
Condition 4	YP	2% Galactose
Condition 5	YP	7% Ethanol
Condition 6	YP	2% Sorbitol
Condition 7	YP	3% Ethanol
Condition 8	YP	2% Glycerol
Condition 9	YP	5% Ethanol
Condition 10	YP	2% Glucose		20°C
Condition 11	YP	2% Glucose	10% Ethanol	30°C
Condition 12	YP	2% Glucose	3.1% L-lactic acid
Condition 13	YP	2% Glucose		37°C
Condition 14	YP	2% Glucose	5% Isopropanol	30°C
Condition 15	YP	2% Raffinose
Condition 16	YP	2% Melezitose
Condition 17	YP	2% Sucrose
Condition 18	YP	2% Fructose
Condition 19	YP	2% Glucose		10°C
Condition 20	YP	2% Glucose	0.4% Acetic acid	30°C
Condition 21	YP	2% Glucose	2mM Hydrogen Peroxide
Condition 22	YP	2% Glucose	76uM Menadione
Condition 23	YP	2% Glucose	0.8mM Diamide
